# Supplementary material for: Helical reconstruction of VP39 reveals principles for baculovirus nucleocapsid assembly
Source: Nat Commun. 2024 Jan 4;15:250. doi: 10.1038/s41467-023-44596-y (PMC10767040; doi:10.1038/s41467-023-44596-y)
Supplement: Supplementary file 9 — Source Data [file 41467_2023_44596_MOESM9_ESM.xlsx]

## Sheet: Figure 5E
Figure 5 E
		Class number for each segment based on score
		649
		649
		716
		722
		722
		723
		723
		723
		723
		723
		723
		723
		723
		723
		724
		723
		723
		723
		723
		1387
		806
		884
		725
		725
		725
		725
		725
		725
		725
		724
		724
		724
		725
		724
		724
		724
		724
		725
		725
		724
		811
		811
		811
		811
		892
		568
		567
		567
		669
		601
		21
		127
		580
		722
		721
		722
		721
		720
		720
		720
		720
		720
		720
		720
		720
		720
		720
		803
		803
		802
		893
		893
		893
		892
		892
		893
		892
		811
		812
		812
		811
		811
		800
		811
		800
		648
		815
		718
		717
		717
		717
		645
		655
		647
		648
		647
		713
		647
		736
		648
		815
		817
		817
		815
		711
		712
		722
		722
		722
		722
		722
		723
		722
		722
		723
		723
		723
		722
		722
		722
		722
		722
		721
		721
		805
		804
		722
		721
		800
		721
		721
		721
		721
		721
		724
		723
		723
		724
		723
		724
		724
		724
		724
		724
		724
		724
		724
		724
		724
		725
		725
		724
		725
		725
		725
		726
		725
		725
		722
		723
		722
		723
		723
		723
		723
		723
		722
		722
		724
		724
		723
		723
		724
		723
		723
		723
		723
		722
		722
		722
		723
		722
		722
		722
		721
		721
		721
		721
		721
		721
		721
		721
		720
		720
		720
		720
		720
		78
		108
		117
		244
		864
		517
		517
		472
		471
		471
		321
		1103
		1211
		737
		1405
		274
		724
		722
		721
		721
		720
		721
		723
		723
		723
		803
		801
		973
		1197
		723
		801
		802
		801
		927
		927
		739
		739
		830
		641
		1419
		24
		935
		407
		407
		451
		1172
		1137
		1282
		1282
		871
		323
		874
		831
		831
		946
		875
		472
		1271
		462
		654
		725
		566
		564
		653
		654
		654
		654
		655
		653
		653
		653
		653
		653
		653
		653
		652
		653
		653
		653
		653
		653
		653
		653
		653
		655
		654
		656
		656
		655
		646
		720
		720
		720
		720
		720
		721
		721
		721
		721
		721
		721
		721
		721
		721
		721
		720
		720
		720
		720
		720
		720
		720
		720
		720
		720
		720
		659
		722
		721
		722
		722
		721
		721
		721
		721
		721
		721
		721
		721
		721
		721
		721
		720
		909
		7
		724
		723
		723
		724
		725
		723
		724
		724
		723
		724
		724
		724
		725
		725
		653
		652
		654
		725
		725
		724
		725
		725
		568
		568
		509
		639
		412
		50
		567
		646
		1000
		725
		725
		725
		725
		725
		652
		653
		654
		653
		653
		489
		484
		427
		167
		295
		99
		356
		355
		292
		292
		292
		358
		876
		1164
		631
		630
		720
		720
		720
		720
		720
		720
		720
		720
		720
		720
		578
		578
		823
		747
		722
		723
		722
		722
		723
		722
		722
		722
		722
		722
		722
		722
		722
		722
		722
		722
		721
		721
		721
		722
		721
		722
		722
		722
		722
		722
		722
		722
		722
		722
		723
		722
		722
		722
		722
		722
		722
		722
		722
		722
		721
		721
		721
		721
		721
		722
		722
		721
		721
		721
		721
		721
		721
		721
		721
		722
		722
		721
		721
		721
		721
		721
		721
		721
		721
		720
		720
		764
		835
		821
		740
		172
		1255
		1254
		1254
		1254
		277
		353
		1075
		165
		989
		1000
		906
		803
		519
		17
		26
		64
		64
		1334
		689
		1219
		987
		232
		232
		1199
		1305
		421
		647
		1119
		93
		719
		639
		638
		850
		427
		639
		639
		712
		819
		819
		146
		146
		544
		544
		440
		1391
		1390
		1332
		178
		999
		999
		586
		586
		1197
		1351
		909
		909
		721
		721
		720
		721
		720
		720
		722
		722
		720
		721
		721
		721
		720
		720
		720
		721
		721
		721
		721
		721
		721
		721
		722
		722
		722
		723
		724
		724
		723
		723
		723
		723
		724
		722
		721
		721
		721
		721
		721
		721
		721
		722
		722
		721
		722
		722
		720
		720
		720
		720
		721
		721
		722
		721
		721
		723
		721
		720
		721
		720
		720
		721
		721
		722
		723
		722
		721
		721
		721
		721
		721
		722
		722
		722
		723
		723
		722
		722
		722
		722
		722
		722
		722
		720
		720
		720
		720
		720
		634
		1079
		507
		429
		507
		505
		754
		498
		356
		1097
		721
		722
		722
		722
		723
		723
		784
		1008
		599
		723
		723
		723
		724
		723
		723
		723
		723
		723
		723
		722
		722
		722
		722
		721
		721
		721
		721
		721
		721
		721
		720
		720
		720
		720
		722
		722
		721
		721
		721
		721
		721
		721
		721
		721
		720
		721
		720
		720
		720
		720
		721
		721
		722
		720
		721
		763
		764
		1432
		437
		298
		225
		389
		225
		376
		304
		306
		306
		303
		303
		303
		303
		309
		297
		518
		518
		487
		421
		419
		498
		238
		1291
		174
		1119
		720
		722
		722
		721
		722
		722
		723
		723
		723
		724
		724
		723
		723
		724
		723
		723
		722
		721
		721
		721
		722
		720
		720
		721
		720
		721
		721
		721
		720
		720
		720
		720
		720
		721
		720
		720
		720
		720
		721
		721
		721
		721
		721
		721
		721
		721
		721
		721
		721
		721
		721
		721
		723
		661
		773
		698
		1175
		632
		1285
		1284
		157
		1251
		226
		1358
		1076
		1278
		254
		524
		935
		563
		647
		871
		352
		975
		712
		1396
		641
		696
		828
		1327
		689
		704
		228
		560
		559
		559
		919
		723
		725
		726
		726
		724
		725
		725
		723
		724
		724
		723
		724
		723
		723
		724
		723
		228
		1178
		542
		426
		1109
		517
		722
		722
		721
		721
		722
		722
		721
		721
		721
		721
		720
		720
		720
		720
		720
		720
		720
		720
		720
		720
		720
		721
		721
		721
		721
		721
		721
		721
		722
		721
		721
		721
		721
		721
		721
		721
		721
		721
		722
		721
		721
		721
		721
		720
		721
		720
		721
		721
		720
		722
		117
		893
		72
		360
		519
		354
		365
		414
		417
		416
		801
		803
		801
		800
		725
		725
		725
		726
		725
		725
		727
		652
		652
		652
		652
		644
		644
		564
		652
		925
		926
		1098
		722
		721
		720
		720
		720
		721
		720
		720
		720
		720
		720
		720
		720
		720
		720
		720
		722
		722
		722
		722
		723
		723
		723
		723
		724
		724
		724
		724
		1079
		1076
		1076
		498
		499
		724
		721
		644
		721
		723
		720
		721
		720
		721
		720
		720
		720
		721
		721
		721
		721
		721
		721
		721
		721
		721
		721
		721
		722
		721
		722
		723
		722
		721
		724
		721
		722
		722
		722
		722
		722
		722
		722
		722
		722
		722
		722
		720
		721
		720
		721
		721
		720
		720
		721
		722
		722
		574
		723
		722
		724
		722
		723
		723
		722
		722
		722
		722
		722
		722
		723
		723
		723
		723
		723
		724
		723
		724
		808
		808
		808
		808
		809
		232
		232
		646
		741
		741
		741
		579
		647
		432
		648
		639
		982
		807
		813
		807
		807
		807
		649
		745
		807
		807
		808
		807
		808
		791
		699
		699
		657
		567
		830
		569
		741
		822
		579
		739
		817
		894
		894
		735
		815
		815
		734
		746
		1047
		1105
		288
		63
		1078
		815
		898
		903
		803
		726
		726
		724
		724
		723
		723
		722
		722
		722
		722
		722
		722
		722
		722
		722
		722
		722
		723
		723
		723
		723
		723
		723
		723
		723
		723
		723
		722
		722
		722
		721
		721
		722
		722
		723
		723
		724
		724
		724
		724
		724
		725
		816
		816
		815
		815
		815
		807
		807
		806
		424
		823
		299
		572
		1185
		499
		515
		325
		384
		674
		757
		757
		757
		1127
		892
		450
		323
		208
		504
		60
		976
		699
		953
		956
		905
		585
		984
		983
		975
		975
		875
		875
		875
		609
		746
		746
		756
		714
		643
		815
		813
		813
		813
		821
		822
		900
		902
		902
		890
		822
		970
		971
		970
		970
		970
		288
		44
		489
		157
		1237
		297
		107
		769
		412
		564
		574
		574
		495
		496
		496
		496
		496
		496
		498
		497
		497
		498
		499
		498
		499
		424
		653
		652
		568
		724
		726
		249
		817
		909
		19
		764
		156
		237
		722
		722
		722
		722
		722
		722
		723
		723
		723
		358
		296
		294
		296
		294
		294
		293
		293
		293
		293
		293
		293
		293
		293
		293
		293
		294
		294
		722
		722
		722
		721
		721
		721
		721
		721
		722
		722
		722
		722
		722
		722
		722
		723
		723
		724
		723
		724
		724
		712
		712
		712
		713
		712
		713
		711
		711
		710
		735
		723
		723
		723
		724
		725
		723
		724
		725
		802
		718
		717
		718
		718
		717
		717
		808
		808
		809
		807
		807
		566
		736
		489
		656
		655
		718
		895
		896
		899
		898
		898
		1043
		574
		18
		715
		956
		128
		92
		292
		292
		317
		1228
		934
		172
		232
		929
		166
		1194
		219
		210
		587
		297
		283
		587
		209
		209
		1428
		461
		107
		1162
		91
		294
		207
		1366
		319
		437
		773
		156
		637
		397
		695
		289
		1082
		626
		463
		684
		65
		1336
		1336
		389
		1121
		425
		1073
		1073
		984
		984
		984
		971
		971
		971
		971
		971
		971
		971
		734
		908
		657
		815
		737
		658
		748
		658
		738
		864
		1295
		793
		793
		702
		703
		732
		732
		632
		725
		725
		724
		723
		723
		722
		722
		722
		722
		722
		1089
		1431
		109
		25
		786
		466
		1006
		117
		752
		749
		572
		749
		497
		389
		183
		644
		692
		370
		359
		359
		728
		723
		726
		727
		725
		726
		726
		724
		724
		723
		723
		723
		723
		723
		723
		723
		723
		898
		1144
		707
		898
		898
		1439
		489
		755
		245
		245
		805
		788
		489
		237
		60
		60
		1295
		1295
		290
		1385
		619
		1052
		1085
		686
		686
		686
		807
		685
		686
		807
		807
		686
		1335
		737
		977
		173
		862
		1075
		319
		319
		579
		1080
		1353
		1376
		243
		243
		254
		254
		254
		255
		233
		233
		228
		232
		776
		297
		722
		724
		725
		721
		722
		722
		720
		721
		720
		720
		720
		721
		650
		722
		724
		591
		1227
		592
		525
		525
		989
		719
		883
		883
		719
		803
		892
		802
		892
		893
		638
		718
		795
		714
		713
		713
		803
		803
		803
		803
		803
		803
		803
		803
		803
		804
		803
		803
		652
		96
		239
		418
		714
		797
		807
		894
		893
		893
		893
		814
		814
		815
		715
		646
		646
		646
		646
		802
		486
		486
		734
		735
		735
		821
		816
		799
		967
		889
		968
		897
		897
		738
		737
		737
		728
		817
		889
		817
		902
		902
		902
		902
		903
		903
		903
		880
		906
		903
		902
		711
		883
		883
		884
		883
		883
		883
		974
		974
		716
		639
		717
		715
		565
		565
		565
		565
		143
		549
		618
		668
		905
		695
		979
		899
		705
		802
		801
		802
		802
		802
		802
		802
		802
		802
		802
		802
		802
		801
		801
		801
		801
		801
		801
		802
		800
		800
		800
		800
		800
		800
		800
		800
		800
		800
		800
		800
		801
		800
		801
		648
		801
		648
		647
		647
		723
		723
		723
		723
		722
		723
		717
		716
		716
		716
		726
		724
		725
		725
		725
		723
		724
		724
		655
		655
		655
		722
		722
		722
		722
		722
		722
		722
		722
		721
		722
		721
		722
		721
		721
		721
		722
		722
		722
		722
		722
		722
		722
		722
		722
		722
		722
		722
		722
		722
		722
		722
		722
		722
		722
		721
		721
		721
		721
		721
		721
		721
		722
		721
		721
		721
		814
		814
		813
		813
		814
		724
		813
		813
		723
		813
		722
		643
		641
		721
		721
		641
		1013
		194
		194
		249
		947
		498
		636
		637
		727
		811
		904
		904
		904
		906
		905
		729
		729
		905
		905
		906
		905
		726
		731
		826
		906
		649
		641
		641
		735
		814
		724
		907
		907
		724
		727
		551
		552
		812
		825
		827
		827
		904
		904
		904
		904
		892
		893
		322
		322
		1408
		456
		541
		1037
		881
		1316
		976
		976
		817
		156
		721
		725
		723
		723
		723
		723
		723
		651
		724
		723
		723
		723
		723
		724
		723
		723
		723
		724
		725
		725
		724
		724
		725
		726
		724
		724
		1146
		659
		637
		637
		807
		807
		802
		802
		379
		773
		773
		772
		721
		517
		712
		869
		330
		711
		557
		725
		727
		727
		726
		727
		726
		726
		726
		726
		726
		726
		726
		726
		726
		727
		724
		724
		803
		803
		566
		724
		248
		1345
		890
		890
		725
		725
		805
		805
		805
		806
		806
		884
		716
		726
		805
		805
		1123
		892
		722
		721
		721
		721
		723
		724
		722
		723
		723
		722
		722
		722
		722
		722
		722
		722
		722
		723
		723
		722
		722
		723
		723
		723
		723
		723
		723
		722
		722
		723
		723
		723
		722
		724
		724
		720
		714
		715
		714
		306
		105
		998
		998
		465
		949
		821
		821
		1004
		110
		110
		996
		739
		567
		658
		566
		566
		887
		887
		725
		724
		723
		804
		804
		803
		815
		815
		815
		912
		928
		99
		9
		373
		8
		817
		899
		817
		816
		896
		896
		896
		719
		719
		737
		737
		719
		724
		639
		639
		726
		803
		878
		719
		708
		708
		1065
		1065
		739
		566
		665
		655
		563
		564
		495
		803
		803
		803
		804
		804
		805
		806
		806
		719
		719
		719
		806
		982
		808
		808
		886
		647
		1293
		1293
		906
		987
		896
		789
		702
[truncated: 70,015 more rows]

## Sheet: Suppl. Fig. 2A
Supplementary Fig. 2A
		diameter in pixels for each segment
		67
		123
		28
		137
		127
		155
		172
		363
		267
		267
		265
		266
		267
		268
		267
		268
		268
		268
		269
		170
		256
		316
		260
		262
		229
		93
		89
		231
		227
		231
		247
		254
		254
		255
		286
		379
		380
		366
		251
		251
		252
		255
		255
		65
		63
		319
		38
		285
		219
		323
		233
		231
		228
		219
		40
		23
		98
		305
		200
		329
		363
		316
		413
		351
		338
		348
		308
		215
		179
		242
		53
		75
		170
		157
		207
		227
		160
		26
		33
		68
		68
		252
		253
		254
		251
		251
		252
		251
		256
		251
		254
		253
		252
		250
		250
		250
		253
		250
		251
		251
		251
		251
		251
		251
		252
		252
		253
		253
		254
		289
		288
		251
		219
		25
		251
		242
		20
		250
		58
		81
		245
		193
		108
		67
		84
		255
		153
		374
		155
		381
		455
		389
		310
		367
		315
		321
		325
		248
		248
		249
		165
		254
		20
		399
		249
		81
		3
		248
		12
		252
		246
		247
		252
		252
		252
		251
		126
		248
		77
		2
		155
		244
		293
		294
		189
		144
		62
		62
		22
		241
		245
		304
		304
		304
		269
		106
		38
		159
		57
		6
		314
		154
		214
		220
		202
		171
		420
		423
		285
		263
		300
		89
		88
		88
		422
		443
		443
		242
		243
		241
		218
		51
		40
		209
		217
		180
		169
		285
		283
		290
		299
		232
		218
		233
		360
		417
		403
		369
		385
		396
		403
		388
		288
		339
		248
		59
		110
		109
		104
		109
		23
		192
		318
		318
		306
		21
		255
		116
		80
		39
		1
		132
		74
		185
		127
		218
		217
		217
		364
		259
		259
		260
		261
		264
		261
		261
		191
		194
		209
		245
		246
		250
		251
		250
		248
		247
		249
		249
		249
		248
		248
		248
		249
		248
		244
		243
		327
		286
		203
		267
		267
		446
		288
		288
		265
		231
		225
		258
		258
		258
		259
		258
		257
		258
		259
		259
		258
		261
		261
		261
		259
		260
		260
		259
		259
		258
		260
		260
		261
		259
		258
		260
		244
		38
		259
		260
		261
		260
		260
		261
		260
		261
		261
		261
		260
		261
		263
		235
		165
		165
		164
		302
		256
		255
		253
		254
		250
		249
		250
		250
		248
		249
		249
		249
		248
		57
		56
		213
		250
		251
		252
		223
		221
		223
		190
		203
		226
		202
		26
		143
		208
		157
		127
		250
		246
		247
		251
		373
		412
		433
		455
		306
		315
		281
		144
		216
		215
		215
		158
		141
		288
		168
		272
		222
		110
		19
		34
		33
		45
		30
		14
		162
		63
		1
		14
		61
		263
		261
		259
		20
		84
		69
		127
		153
		196
		265
		264
		263
		266
		265
		265
		265
		265
		265
		266
		266
		266
		267
		266
		264
		264
		262
		263
		408
		235
		159
		138
		269
		269
		269
		268
		136
		137
		265
		266
		266
		266
		266
		266
		289
		139
		294
		295
		295
		378
		331
		128
		129
		127
		131
		101
		43
		265
		267
		65
		193
		268
		268
		268
		265
		266
		266
		220
		200
		220
		220
		220
		110
		193
		86
		102
		101
		215
		281
		276
		277
		223
		225
		225
		224
		227
		227
		226
		102
		227
		1
		52
		49
		183
		309
		266
		220
		289
		155
		279
		282
		289
		293
		294
		176
		196
		290
		290
		287
		158
		153
		137
		84
		204
		104
		285
		161
		285
		89
		106
		110
		73
		77
		202
		202
		74
		73
		143
		191
		151
		200
		162
		192
		120
		92
		205
		26
		264
		264
		264
		263
		264
		264
		263
		265
		265
		265
		266
		266
		265
		262
		263
		263
		263
		263
		264
		265
		267
		267
		267
		267
		268
		270
		274
		274
		274
		275
		145
		74
		47
		61
		202
		248
		31
		211
		378
		353
		264
		261
		261
		263
		260
		260
		260
		260
		260
		128
		128
		130
		125
		70
		69
		256
		257
		258
		258
		258
		264
		263
		264
		261
		261
		263
		263
		261
		261
		262
		260
		260
		260
		259
		260
		259
		258
		259
		259
		258
		259
		259
		344
		254
		212
		121
		141
		36
		46
		188
		183
		237
		61
		95
		17
		32
		27
		254
		256
		250
		249
		180
		45
		65
		152
		82
		192
		172
		397
		139
		89
		121
		142
		275
		274
		274
		274
		273
		266
		266
		268
		267
		264
		263
		264
		263
		260
		262
		227
		97
		50
		258
		261
		259
		261
		259
		259
		262
		262
		261
		261
		262
		261
		261
		260
		259
		259
		255
		261
		77
		196
		196
		81
		6
		39
		37
		51
		213
		191
		191
		168
		207
		257
		304
		247
		245
		104
		33
		192
		172
		47
		73
		134
		247
		340
		135
		52
		52
		316
		295
		261
		261
		260
		258
		258
		258
		258
		255
		254
		253
		251
		250
		253
		252
		152
		254
		255
		256
		257
		257
		257
		261
		265
		260
		262
		260
		260
		262
		259
		259
		262
		263
		261
		261
		261
		261
		261
		262
		262
		262
		263
		263
		263
		264
		263
		262
		266
		262
		260
		260
		41
		57
		79
		61
		113
		113
		112
		83
		97
		58
		38
		132
		132
		93
		92
		51
		257
		83
		1
		16
		112
		112
		176
		112
		112
		152
		71
		59
		46
		45
		153
		58
		154
		153
		249
		205
		29
		4
		248
		194
		195
		232
		232
		232
		31
		32
		168
		169
		54
		168
		164
		209
		266
		178
		178
		186
		186
		250
		128
		58
		94
		49
		76
		90
		105
		220
		257
		257
		257
		257
		258
		259
		260
		261
		259
		260
		260
		260
		260
		259
		260
		259
		260
		260
		260
		260
		261
		263
		262
		264
		262
		265
		266
		265
		266
		295
		266
		265
		36
		266
		177
		263
		156
		214
		84
		240
		55
		404
		346
		48
		47
		220
		38
		119
		264
		101
		311
		114
		177
		291
		98
		22
		2
		21
		264
		192
		180
		180
		141
		201
		228
		112
		265
		46
		319
		60
		250
		303
		32
		18
		144
		186
		103
		169
		261
		261
		260
		261
		260
		260
		259
		260
		259
		259
		261
		261
		261
		260
		260
		259
		262
		129
		236
		157
		151
		21
		84
		117
		116
		59
		150
		55
		106
		131
		29
		148
		241
		264
		264
		215
		291
		246
		247
		266
		265
		263
		262
		264
		261
		261
		260
		261
		261
		261
		262
		262
		262
		262
		262
		262
		262
		261
		262
		262
		185
		266
		266
		266
		265
		265
		266
		266
		266
		179
		71
		2
		264
		263
		263
		264
		263
		261
		258
		150
		91
		91
		91
		16
		37
		134
		134
		215
		38
		38
		39
		143
		140
		139
		137
		137
		137
		115
		112
		112
		146
		272
		269
		76
		79
		76
		105
		144
		145
		136
		299
		299
		296
		295
		298
		293
		292
		292
		291
		293
		296
		293
		293
		294
		294
		294
		299
		85
		57
		93
		46
		51
		227
		226
		296
		4
		64
		72
		139
		335
		335
		327
		160
		236
		238
		181
		199
		209
		301
		330
		232
		372
		366
		74
		364
		329
		432
		374
		346
		54
		101
		107
		170
		156
		156
		219
		140
		141
		252
		252
		254
		253
		254
		253
		254
		253
		251
		253
		251
		251
		253
		251
		250
		251
		252
		253
		252
		253
		253
		253
		252
		253
		254
		253
		256
		252
		252
		255
		262
		79
		249
		249
		296
		295
		298
		301
		301
		300
		291
		292
		263
		26
		27
		67
		31
		306
		112
		114
		134
		214
		69
		110
		228
		350
		152
		101
		99
		101
		75
		102
		104
		76
		47
		48
		226
		228
		226
		227
		227
		227
		223
		353
		409
		116
		266
		265
		264
		265
		263
		263
		259
		259
		259
		259
		250
		250
		255
		254
		250
		251
		253
		253
		251
		254
		262
		159
		176
		186
		190
		119
		92
		169
		156
		156
		159
		158
		222
		220
		156
		155
		218
		214
		219
		212
		212
		212
		211
		209
		208
		208
		208
		208
		47
		57
		270
		259
		261
		34
		52
		135
		179
		155
		155
		154
		250
		252
		253
		252
		254
		254
		253
		254
		194
		316
		149
		151
		151
		151
		151
		151
		213
		214
		215
		213
		213
		151
		152
		153
		154
		182
		79
		127
		265
		264
		263
		262
		260
		259
		259
		259
		258
		254
		254
		254
		250
		250
		252
		251
		250
		250
		250
		251
		246
		246
		248
		248
		248
		250
		245
		242
		251
		251
		269
		271
		272
		273
		274
		275
		274
		274
		273
		272
		272
		280
		279
		279
		278
		279
		277
		129
		300
		298
		300
		299
		300
		298
		299
		299
		278
		278
		186
		167
		90
		2
		32
		262
		455
		323
		188
		195
		195
		199
		128
		110
		46
		31
		52
		118
		29
		27
		28
		13
		4
		34
		32
		102
		145
		36
		361
		15
		82
		196
		245
		286
		60
		167
		93
		47
		32
		31
		25
		66
		290
		369
		97
		401
		401
		352
		226
		205
		205
		56
		32
		1
		32
		151
		236
		236
		248
		197
		151
		133
		366
		394
		419
		285
		302
		232
		55
		45
		38
		22
		23
		21
		22
		1
		374
		280
		264
		306
		247
		247
		247
		249
		252
		251
		251
		255
		255
		255
		255
		255
		254
		83
		84
		278
		278
		278
		277
		269
		270
		270
		270
		270
		266
		266
		149
		187
		148
		42
		43
		56
		35
		153
		36
		61
		104
		89
		209
		230
		230
		231
		251
		250
		251
		251
		257
		252
		258
		253
		255
		79
		152
		155
		402
		426
		362
		363
		198
		116
		108
		87
		66
		58
		50
		63
		19
		35
		191
		71
		125
		201
		50
		164
		201
		30
		47
		46
		240
		186
		320
		303
		384
		247
		146
		142
		143
		362
		182
		164
		164
		318
		219
		276
		105
		259
		196
		236
		237
		87
		64
		49
		49
		105
		73
		153
		152
		178
		180
		115
		127
		232
		229
		258
		258
		200
		257
		260
		257
		241
		105
		87
		77
		72
		8
		64
		62
		287
		288
		278
		277
		277
		271
		282
		274
		274
		274
		274
		273
		258
		264
		263
		262
		262
		261
		258
		258
		258
		257
		255
		255
		262
		264
		265
		210
		80
		4
		69
		319
		321
		99
		95
		99
		95
		129
		268
		273
		273
		273
		272
		272
		272
		272
		253
		168
		212
		37
		37
		162
		12
		62
		154
		154
		298
		299
		93
		34
		355
		345
		303
		269
		361
		160
		236
		168
		70
		193
		253
		132
		195
		245
		142
		49
		50
		50
		50
		210
		171
		83
		340
		56
		132
		249
		3
		251
		260
		146
		146
		145
		148
		148
		148
		104
		104
		103
		291
		267
		268
		347
		347
		76
		45
		168
		171
		171
		272
		269
		273
		273
		273
		274
		273
		272
		277
		273
		280
		280
		273
		272
		272
		272
		272
		271
		273
		272
		271
		270
		270
		269
		270
		270
		270
		270
		270
		270
		270
		271
		271
		270
		263
		262
		270
		266
		272
		271
		272
		266
		267
		264
		266
		265
		264
		264
		264
		264
		266
		266
		264
		236
		226
		211
		216
		177
		151
		265
		265
		265
		176
		260
		259
		260
		259
		260
		259
		259
		101
		101
		270
		267
		268
		268
		268
		268
		266
		266
		267
		266
		267
		267
		266
		266
		267
		266
		267
		266
		266
		265
		265
		265
		264
		264
		264
		264
		264
		263
		263
		265
		264
		264
		265
		265
		264
		265
		265
		264
		263
		263
		263
		263
		263
		264
		263
		341
		145
		149
		272
		272
		272
		272
		271
		271
		271
		271
		271
		271
		272
		272
		273
		273
		273
		272
		270
		270
		272
		272
		270
		270
		272
		271
		271
		270
		269
		269
		178
		270
		79
		124
		272
		269
		76
		75
		110
		240
		240
		167
		199
		165
		160
		196
		371
		122
		111
		86
		80
		320
		317
		9
		113
		234
		206
		97
		246
		246
		247
		248
		249
		248
		248
		248
		247
		246
		249
		245
		250
		250
		250
		251
		256
		247
		250
		249
		227
		227
		228
		228
		224
		225
		226
		224
		225
		225
		137
		193
		17
		98
		72
		88
		56
		75
		133
		56
		24
		223
		61
		141
		140
		84
		214
		214
		386
		390
		331
		240
		225
		231
		231
		231
		237
		237
		237
		127
		132
		223
		22
		156
		53
		197
		12
		27
		284
		282
		282
		283
		282
		290
		289
		175
		174
		108
		139
		168
		61
		180
		191
		185
		87
		87
		89
		259
		259
		259
		259
		259
		257
		259
		258
		259
		259
		259
		258
		258
		257
		258
		258
		256
		256
		258
		256
		253
		253
		254
		255
		255
		255
		256
		235
		259
		256
		260
		259
		266
		265
		268
		37
		95
		56
		54
		53
		166
		54
		267
		310
		312
		307
		365
		51
		24
		138
		51
		215
		108
		136
		87
		237
		207
		435
		308
		50
		374
		64
		293
		211
		375
		187
		172
		90
		119
		212
		70
		35
		35
		211
		309
		308
		300
		300
		302
		301
		300
		296
		250
		231
		182
		232
		232
		251
		290
		281
		281
		280
		281
		281
		280
		280
		281
		283
		284
		283
		282
		283
		277
		283
		282
		280
		283
		283
		282
		280
		280
		282
		280
		281
		282
		283
		284
		57
		90
		153
		153
		225
		231
		260
[truncated: 70,015 more rows]

## Sheet: Suppl. Fig. 4A
Supplementary Fig. 4A
	FSC curve for CryoSPARC bin2	FSC	Spatial frequency (1/Å)		FSC curve for cisTEM bin2	FSC	Spatial frequency (1/Å)		FSC curve for cisTEM bin1 ctf motion iter. 1	FSC	Spatial frequency (1/Å)		FSC curve for cisTEM bin1 ctf motion iter. 2	FSC	Spatial frequency (1/Å)		FSC curve for Supervised classification 14_14	FSC	Spatial frequency (1/Å)
		0.00132908	0.999863			0.00132908	0.999777			0.00132908	0.999994			0.00132908	1			0.00132908	0.999789
		0.00265816	0.99997			0.00265816	0.999953			0.00265816	0.999999			0.00265816	1			0.00265816	0.999955
		0.00398724	0.997195			0.00398724	0.995579			0.00398724	0.999879			0.00398724	0.999999			0.00398724	0.995349
		0.00531632	0.999598			0.00531632	0.999357			0.00531632	0.999981			0.00531632	1			0.00531632	0.999422
		0.0066454	0.999443			0.0066454	0.999125			0.0066454	0.999974			0.0066454	1			0.0066454	0.999077
		0.00797448	0.997264			0.00797448	0.995828			0.00797448	0.999872			0.00797448	0.999999			0.00797448	0.996588
		0.00930356	0.999577			0.00930356	0.999352			0.00930356	0.999979			0.00930356	0.999999			0.00930356	0.999377
		0.0106326	0.989058			0.0106326	0.983897			0.0106326	0.999453			0.0106326	0.999991			0.0106326	0.985899
		0.0119617	0.998018			0.0119617	0.997239			0.0119617	0.999864			0.0119617	0.999951			0.0119617	0.997668
		0.0132908	0.996629			0.0132908	0.99556			0.0132908	0.999507			0.0132908	0.999517			0.0132908	0.995052
		0.0146199	0.993518			0.0146199	0.991644			0.0146199	0.999173			0.0146199	0.999316			0.0146199	0.992777
		0.015949	0.998003			0.015949	0.997578			0.015949	0.999767			0.015949	0.999852			0.015949	0.997834
		0.017278	0.981199			0.017278	0.976846			0.017278	0.998276			0.017278	0.999094			0.017278	0.980173
		0.0186071	0.996502			0.0186071	0.996013			0.0186071	0.999605			0.0186071	0.999795			0.0186071	0.996807
		0.0199362	0.991455			0.0199362	0.990492			0.0199362	0.999092			0.0199362	0.999552			0.0199362	0.99312
		0.0212653	0.990719			0.0212653	0.990076			0.0212653	0.998971			0.0212653	0.999511			0.0212653	0.993711
		0.0225944	0.994499			0.0225944	0.994303			0.0225944	0.999137			0.0225944	0.999454			0.0225944	0.996585
		0.0239234	0.977448			0.0239234	0.977591			0.0239234	0.997041			0.0239234	0.998539			0.0239234	0.987249
		0.0252525	0.992578			0.0252525	0.99278			0.0252525	0.998162			0.0252525	0.998711			0.0252525	0.996623
		0.0265816	0.975249			0.0265816	0.976622			0.0265816	0.994552			0.0265816	0.996486			0.0265816	0.99061
		0.0279107	0.979393			0.0279107	0.979177			0.0279107	0.996456			0.0279107	0.998059			0.0279107	0.992288
		0.0292398	0.992119			0.0292398	0.99222			0.0292398	0.998106			0.0292398	0.998605			0.0292398	0.99575
		0.0305688	0.993041			0.0305688	0.993268			0.0305688	0.998824			0.0305688	0.999332			0.0305688	0.997483
		0.0318979	0.995335			0.0318979	0.995088			0.0318979	0.999127			0.0318979	0.9994			0.0318979	0.997497
		0.033227	0.988406			0.033227	0.98925			0.033227	0.998471			0.033227	0.999095			0.033227	0.995265
		0.0345561	0.990087			0.0345561	0.991113			0.0345561	0.998485			0.0345561	0.998976			0.0345561	0.994247
		0.0358852	0.966923			0.0358852	0.971722			0.0358852	0.995941			0.0358852	0.997608			0.0358852	0.985736
		0.0372142	0.988162			0.0372142	0.989052			0.0372142	0.998475			0.0372142	0.999055			0.0372142	0.992443
		0.0385433	0.983377			0.0385433	0.983926			0.0385433	0.997331			0.0385433	0.998412			0.0385433	0.993012
		0.0398724	0.979539			0.0398724	0.981085			0.0398724	0.996214			0.0398724	0.997579			0.0398724	0.992742
		0.0412015	0.979708			0.0412015	0.979927			0.0412015	0.997001			0.0412015	0.998372			0.0412015	0.991245
		0.0425306	0.980554			0.0425306	0.981294			0.0425306	0.997059			0.0425306	0.998278			0.0425306	0.992428
		0.0438596	0.973661			0.0438596	0.973937			0.0438596	0.996514			0.0438596	0.998072			0.0438596	0.988167
		0.0451887	0.974709			0.0451887	0.974543			0.0451887	0.996542			0.0451887	0.997954			0.0451887	0.989652
		0.0465178	0.971037			0.0465178	0.97268			0.0465178	0.99552			0.0465178	0.997045			0.0465178	0.987694
		0.0478469	0.956655			0.0478469	0.956945			0.0478469	0.99275			0.0478469	0.995421			0.0478469	0.983785
		0.049176	0.964238			0.049176	0.965309			0.049176	0.994063			0.049176	0.996371			0.049176	0.987
		0.050505	0.956111			0.050505	0.958128			0.050505	0.9937			0.050505	0.99675			0.050505	0.984995
		0.0518341	0.963822			0.0518341	0.963721			0.0518341	0.99478			0.0518341	0.997255			0.0518341	0.987123
		0.0531632	0.958075			0.0531632	0.957587			0.0531632	0.993581			0.0531632	0.996647			0.0531632	0.98631
		0.0544923	0.957411			0.0544923	0.956694			0.0544923	0.991325			0.0544923	0.994573			0.0544923	0.98728
		0.0558214	0.940747			0.0558214	0.939052			0.0558214	0.98964			0.0558214	0.994126			0.0558214	0.981116
		0.0571505	0.951047			0.0571505	0.949027			0.0571505	0.992063			0.0571505	0.99572			0.0571505	0.983187
		0.0584795	0.963361			0.0584795	0.960092			0.0584795	0.993452			0.0584795	0.996273			0.0584795	0.988938
		0.0598086	0.96418			0.0598086	0.962324			0.0598086	0.993981			0.0598086	0.996685			0.0598086	0.990259
		0.0611377	0.955762			0.0611377	0.951056			0.0611377	0.992211			0.0611377	0.996037			0.0611377	0.987738
		0.0624668	0.963763			0.0624668	0.961507			0.0624668	0.993888			0.0624668	0.996767			0.0624668	0.990349
		0.0637959	0.966295			0.0637959	0.964489			0.0637959	0.994067			0.0637959	0.996905			0.0637959	0.991138
		0.0651249	0.961141			0.0651249	0.959938			0.0651249	0.992838			0.0651249	0.996201			0.0651249	0.991715
		0.066454	0.95054			0.066454	0.94766			0.066454	0.99077			0.066454	0.995086			0.066454	0.988947
		0.0677831	0.955507			0.0677831	0.955422			0.0677831	0.990925			0.0677831	0.994753			0.0677831	0.990792
		0.0691122	0.942577			0.0691122	0.943291			0.0691122	0.989421			0.0691122	0.994273			0.0691122	0.988454
		0.0704413	0.930357			0.0704413	0.927578			0.0704413	0.985257			0.0704413	0.99092			0.0704413	0.984674
		0.0717703	0.943582			0.0717703	0.944175			0.0717703	0.986938			0.0717703	0.991089			0.0717703	0.98604
		0.0730994	0.93315			0.0730994	0.937962			0.0730994	0.986067			0.0730994	0.990657			0.0730994	0.984886
		0.0744285	0.941424			0.0744285	0.943215			0.0744285	0.986107			0.0744285	0.990278			0.0744285	0.987975
		0.0757576	0.93709			0.0757576	0.939794			0.0757576	0.986426			0.0757576	0.991149			0.0757576	0.986862
		0.0770867	0.949435			0.0770867	0.951213			0.0770867	0.989047			0.0770867	0.992298			0.0770867	0.990214
		0.0784157	0.934866			0.0784157	0.935379			0.0784157	0.987617			0.0784157	0.992759			0.0784157	0.987296
		0.0797448	0.942233			0.0797448	0.944306			0.0797448	0.98866			0.0797448	0.992378			0.0797448	0.987678
		0.0810739	0.927059			0.0810739	0.92562			0.0810739	0.986151			0.0810739	0.991901			0.0810739	0.984348
		0.082403	0.920669			0.082403	0.920983			0.082403	0.982333			0.082403	0.988432			0.082403	0.984769
		0.0837321	0.930592			0.0837321	0.925923			0.0837321	0.98253			0.0837321	0.988482			0.0837321	0.987251
		0.0850611	0.939312			0.0850611	0.939835			0.0850611	0.986207			0.0850611	0.990992			0.0850611	0.988834
		0.0863902	0.95205			0.0863902	0.948095			0.0863902	0.98857			0.0863902	0.99228			0.0863902	0.991486
		0.0877193	0.913628			0.0877193	0.905729			0.0877193	0.979145			0.0877193	0.98638			0.0877193	0.986218
		0.0890484	0.907538			0.0890484	0.902139			0.0890484	0.979603			0.0890484	0.985815			0.0890484	0.983589
		0.0903775	0.924547			0.0903775	0.922277			0.0903775	0.983276			0.0903775	0.98805			0.0903775	0.986401
		0.0917065	0.941888			0.0917065	0.938321			0.0917065	0.987099			0.0917065	0.990422			0.0917065	0.988918
		0.0930356	0.936349			0.0930356	0.928722			0.0930356	0.983729			0.0930356	0.988051			0.0930356	0.989057
		0.0943647	0.924411			0.0943647	0.917754			0.0943647	0.982061			0.0943647	0.987266			0.0943647	0.986083
		0.0956938	0.942198			0.0956938	0.940007			0.0956938	0.986944			0.0956938	0.98959			0.0956938	0.988028
		0.0970229	0.944714			0.0970229	0.942253			0.0970229	0.98795			0.0970229	0.991277			0.0970229	0.989677
		0.0983519	0.931109			0.0983519	0.92591			0.0983519	0.985412			0.0983519	0.988868			0.0983519	0.985333
		0.099681	0.937913			0.099681	0.933068			0.099681	0.983239			0.099681	0.986883			0.099681	0.986264
		0.10101	0.930731			0.10101	0.925023			0.10101	0.981895			0.10101	0.985945			0.10101	0.985807
		0.102339	0.941981			0.102339	0.936506			0.102339	0.983246			0.102339	0.98672			0.102339	0.986814
		0.103668	0.931174			0.103668	0.92557			0.103668	0.982401			0.103668	0.986352			0.103668	0.985953
		0.104997	0.924254			0.104997	0.917855			0.104997	0.978265			0.104997	0.983309			0.104997	0.985123
		0.106326	0.915211			0.106326	0.909479			0.106326	0.977185			0.106326	0.982504			0.106326	0.98129
		0.107656	0.919158			0.107656	0.917122			0.107656	0.979182			0.107656	0.982715			0.107656	0.982194
		0.108985	0.915007			0.108985	0.916597			0.108985	0.978629			0.108985	0.982807			0.108985	0.978495
		0.110314	0.901323			0.110314	0.907183			0.110314	0.974692			0.110314	0.979502			0.110314	0.976665
		0.111643	0.887173			0.111643	0.89534			0.111643	0.968296			0.111643	0.972642			0.111643	0.974846
		0.112972	0.867636			0.112972	0.874364			0.112972	0.963924			0.112972	0.969742			0.112972	0.971126
		0.114301	0.900821			0.114301	0.89757			0.114301	0.96739			0.114301	0.971506			0.114301	0.977672
		0.11563	0.897045			0.11563	0.894316			0.11563	0.963135			0.11563	0.969126			0.11563	0.975716
		0.116959	0.911995			0.116959	0.906983			0.116959	0.966655			0.116959	0.972121			0.116959	0.979703
		0.118288	0.892901			0.118288	0.885661			0.118288	0.960212			0.118288	0.967886			0.118288	0.976564
		0.119617	0.887746			0.119617	0.883019			0.119617	0.954317			0.119617	0.963687			0.119617	0.976816
		0.120946	0.887276			0.120946	0.878658			0.120946	0.953723			0.120946	0.961927			0.120946	0.975034
		0.122275	0.898413			0.122275	0.887559			0.122275	0.954364			0.122275	0.963394			0.122275	0.977292
		0.123604	0.898672			0.123604	0.886941			0.123604	0.952821			0.123604	0.961696			0.123604	0.973466
		0.124934	0.856431			0.124934	0.848037			0.124934	0.936318			0.124934	0.946855			0.124934	0.962165
		0.126263	0.866379			0.126263	0.858665			0.126263	0.934649			0.126263	0.94686			0.126263	0.965132
		0.127592	0.858415			0.127592	0.8549			0.127592	0.939729			0.127592	0.951156			0.127592	0.962798
		0.128921	0.837729			0.128921	0.848453			0.128921	0.940464			0.128921	0.951936			0.128921	0.965473
		0.13025	0.838526			0.13025	0.84645			0.13025	0.933565			0.13025	0.946186			0.13025	0.965146
		0.131579	0.840526			0.131579	0.847929			0.131579	0.937735			0.131579	0.950865			0.131579	0.967873
		0.132908	0.83186			0.132908	0.841633			0.132908	0.93203			0.132908	0.944808			0.132908	0.963803
		0.134237	0.831293			0.134237	0.836306			0.134237	0.934674			0.134237	0.947533			0.134237	0.963083
		0.135566	0.846343			0.135566	0.838247			0.135566	0.923458			0.135566	0.938363			0.135566	0.961728
		0.136895	0.837254			0.136895	0.837017			0.136895	0.92728			0.136895	0.942448			0.136895	0.956234
		0.138224	0.842328			0.138224	0.829613			0.138224	0.921019			0.138224	0.930113			0.138224	0.956391
		0.139553	0.809937			0.139553	0.812665			0.139553	0.909858			0.139553	0.92362			0.139553	0.953234
		0.140883	0.802153			0.140883	0.814695			0.140883	0.904934			0.140883	0.917901			0.140883	0.94537
		0.142212	0.819533			0.142212	0.82754			0.142212	0.913747			0.142212	0.925377			0.142212	0.940221
		0.143541	0.827665			0.143541	0.828049			0.143541	0.911755			0.143541	0.921449			0.143541	0.945013
		0.14487	0.802861			0.14487	0.805309			0.14487	0.898864			0.14487	0.905748			0.14487	0.938711
		0.146199	0.769794			0.146199	0.768172			0.146199	0.885407			0.146199	0.899283			0.146199	0.929241
		0.147528	0.734968			0.147528	0.744119			0.147528	0.857535			0.147528	0.871481			0.147528	0.923559
		0.148857	0.70752			0.148857	0.730976			0.148857	0.846294			0.148857	0.867199			0.148857	0.921788
		0.150186	0.712264			0.150186	0.716936			0.150186	0.832088			0.150186	0.854607			0.150186	0.934101
		0.151515	0.748361			0.151515	0.748759			0.151515	0.833741			0.151515	0.856483			0.151515	0.939312
		0.152844	0.741608			0.152844	0.771184			0.152844	0.850827			0.152844	0.87087			0.152844	0.942426
		0.154173	0.783319			0.154173	0.799979			0.154173	0.878847			0.154173	0.895566			0.154173	0.944008
		0.155502	0.747896			0.155502	0.787313			0.155502	0.870102			0.155502	0.888204			0.155502	0.940221
		0.156831	0.716204			0.156831	0.766234			0.156831	0.865165			0.156831	0.879103			0.156831	0.932114
		0.158161	0.718291			0.158161	0.743017			0.158161	0.859133			0.158161	0.876454			0.158161	0.930917
		0.15949	0.764716			0.15949	0.769588			0.15949	0.878521			0.15949	0.895428			0.15949	0.933209
		0.160819	0.745771			0.160819	0.752344			0.160819	0.867135			0.160819	0.879538			0.160819	0.925617
		0.162148	0.771681			0.162148	0.786057			0.162148	0.874583			0.162148	0.886234			0.162148	0.936208
		0.163477	0.816009			0.163477	0.815511			0.163477	0.894243			0.163477	0.897927			0.163477	0.948084
		0.164806	0.828711			0.164806	0.822148			0.164806	0.901716			0.164806	0.905907			0.164806	0.94788
		0.166135	0.783289			0.166135	0.788598			0.166135	0.881873			0.166135	0.890705			0.166135	0.934204
		0.167464	0.734058			0.167464	0.744334			0.167464	0.859828			0.167464	0.874935			0.167464	0.923885
		0.168793	0.692704			0.168793	0.706098			0.168793	0.835667			0.168793	0.845665			0.168793	0.920722
		0.170122	0.682248			0.170122	0.692155			0.170122	0.812717			0.170122	0.823184			0.170122	0.907463
		0.171451	0.703286			0.171451	0.711544			0.171451	0.809223			0.171451	0.822791			0.171451	0.915025
		0.17278	0.698414			0.17278	0.686439			0.17278	0.791557			0.17278	0.804991			0.17278	0.900863
		0.17411	0.729739			0.17411	0.718195			0.17411	0.812336			0.17411	0.834011			0.17411	0.904131
		0.175439	0.742638			0.175439	0.763685			0.175439	0.832236			0.175439	0.850873			0.175439	0.923146
		0.176768	0.711425			0.176768	0.734648			0.176768	0.822435			0.176768	0.837141			0.176768	0.912339
		0.178097	0.684832			0.178097	0.699673			0.178097	0.786951			0.178097	0.808954			0.178097	0.886489
		0.179426	0.651856			0.179426	0.669945			0.179426	0.779978			0.179426	0.793306			0.179426	0.876858
		0.180755	0.593096			0.180755	0.638014			0.180755	0.774937			0.180755	0.792516			0.180755	0.873364
		0.182084	0.62164			0.182084	0.657929			0.182084	0.795391			0.182084	0.813919			0.182084	0.880113
		0.183413	0.662727			0.183413	0.709865			0.183413	0.816555			0.183413	0.829329			0.183413	0.88967
		0.184742	0.593446			0.184742	0.615416			0.184742	0.771776			0.184742	0.795051			0.184742	0.872458
		0.186071	0.599869			0.186071	0.619			0.186071	0.759055			0.186071	0.784134			0.186071	0.856122
		0.1874	0.613876			0.1874	0.658758			0.1874	0.785024			0.1874	0.80604			0.1874	0.871386
		0.188729	0.63468			0.188729	0.689124			0.188729	0.792853			0.188729	0.808201			0.188729	0.886875
		0.190058	0.598924			0.190058	0.639865			0.190058	0.776744			0.190058	0.779602			0.190058	0.878417
		0.191388	0.591261			0.191388	0.645564			0.191388	0.767874			0.191388	0.775462			0.191388	0.868746
		0.192717	0.620587			0.192717	0.697563			0.192717	0.796755			0.192717	0.80552			0.192717	0.887268
		0.194046	0.647182			0.194046	0.700022			0.194046	0.810076			0.194046	0.830938			0.194046	0.912872
		0.195375	0.659297			0.195375	0.715136			0.195375	0.812961			0.195375	0.825087			0.195375	0.912087
		0.196704	0.617762			0.196704	0.673203			0.196704	0.792696			0.196704	0.797947			0.196704	0.88616
		0.198033	0.494049			0.198033	0.568474			0.198033	0.730355			0.198033	0.745334			0.198033	0.865021
		0.199362	0.530962			0.199362	0.595906			0.199362	0.750504			0.199362	0.77233			0.199362	0.872336
		0.200691	0.544084			0.200691	0.59857			0.200691	0.751662			0.200691	0.775306			0.200691	0.870877
		0.20202	0.490236			0.20202	0.554391			0.20202	0.719417			0.20202	0.737518			0.20202	0.855094
		0.203349	0.534943			0.203349	0.550436			0.203349	0.718144			0.203349	0.742024			0.203349	0.850387
		0.204678	0.537064			0.204678	0.565071			0.204678	0.76258			0.204678	0.779365			0.204678	0.85198
		0.206007	0.567466			0.206007	0.612031			0.206007	0.779002			0.206007	0.796614			0.206007	0.868039
		0.207337	0.608476			0.207337	0.633198			0.207337	0.786144			0.207337	0.802804			0.207337	0.878849
		0.208666	0.609846			0.208666	0.665101			0.208666	0.782743			0.208666	0.808736			0.208666	0.889879
		0.209995	0.556756			0.209995	0.63328			0.209995	0.775079			0.209995	0.799249			0.209995	0.878163
		0.211324	0.495695			0.211324	0.609498			0.211324	0.73548			0.211324	0.756221			0.211324	0.863249
		0.212653	0.478865			0.212653	0.593992			0.212653	0.734579			0.212653	0.769199			0.212653	0.870438
		0.213982	0.493745			0.213982	0.591323			0.213982	0.744654			0.213982	0.771491			0.213982	0.857136
		0.215311	0.492124			0.215311	0.621093			0.215311	0.742494			0.215311	0.772987			0.215311	0.845462
		0.21664	0.53237			0.21664	0.631516			0.21664	0.767463			0.21664	0.79732			0.21664	0.857189
		0.217969	0.525444			0.217969	0.596195			0.217969	0.736915			0.217969	0.761898			0.217969	0.837928
		0.219298	0.482957			0.219298	0.544266			0.219298	0.71069			0.219298	0.72874			0.219298	0.817486
		0.220627	0.481419			0.220627	0.565562			0.220627	0.711192			0.220627	0.739961			0.220627	0.817626
		0.221956	0.425344			0.221956	0.504063			0.221956	0.686398			0.221956	0.704815			0.221956	0.814081
		0.223285	0.346059			0.223285	0.424425			0.223285	0.621316			0.223285	0.656861			0.223285	0.787906
		0.224615	0.356514			0.224615	0.416166			0.224615	0.60966			0.224615	0.632736			0.224615	0.770283
		0.225944	0.365601			0.225944	0.378129			0.225944	0.608432			0.225944	0.620581			0.225944	0.773326
		0.227273	0.306664			0.227273	0.336504			0.227273	0.545405			0.227273	0.583386			0.227273	0.766347
		0.228602	0.263187			0.228602	0.283373			0.228602	0.489841			0.228602	0.503909			0.228602	0.737519
		0.229931	0.259548			0.229931	0.204909			0.229931	0.457552			0.229931	0.471634			0.229931	0.693677
		0.23126	0.212702			0.23126	0.231773			0.23126	0.463487			0.23126	0.468166			0.23126	0.659424
		0.232589	0.200223			0.232589	0.268484			0.232589	0.46806			0.232589	0.504373			0.232589	0.685091
		0.233918	0.273295			0.233918	0.306631			0.233918	0.481973			0.233918	0.526078			0.233918	0.722488
		0.235247	0.315699			0.235247	0.32893			0.235247	0.471712			0.235247	0.524052			0.235247	0.712837
		0.236576	0.295762			0.236576	0.271568			0.236576	0.449764			0.236576	0.489489			0.236576	0.680809
		0.237905	0.252542			0.237905	0.212841			0.237905	0.353628			0.237905	0.439683			0.237905	0.649653
		0.239234	0.192686			0.239234	0.189691			0.239234	0.362943			0.239234	0.441424			0.239234	0.631591
		0.240564	0.152672			0.240564	0.137835			0.240564	0.360797			0.240564	0.432236			0.240564	0.605241
		0.241893	0.136795			0.241893	0.138866			0.241893	0.322729			0.241893	0.40142			0.241893	0.576811
		0.243222	0.101883			0.243222	0.0811969			0.243222	0.300877			0.243222	0.407609			0.243222	0.530965
		0.244551	0.106064			0.244551	0.11629			0.244551	0.316458			0.244551	0.400304			0.244551	0.518929
		0.24588	0.13703			0.24588	0.161915			0.24588	0.36525			0.24588	0.431419			0.24588	0.544423
		0.247209	0.124596			0.247209	0.193971			0.247209	0.341478			0.247209	0.42039			0.247209	0.529001
		0.248538	0.0915104			0.248538	0.212753			0.248538	0.292147			0.248538	0.373452			0.248538	0.493274
		0.249867	0.0795781			0.249867	0.208471			0.249867	0.309226			0.249867	0.370414			0.249867	0.45531
		0.251196	0.0964344			0.251196	0.164778			0.251196	0.296183			0.251196	0.366656			0.251196	0.461932
		0.252525	0.0841189			0.252525	0.188563			0.252525	0.28289			0.252525	0.378549			0.252525	0.436593
		0.253854	0.0705537			0.253854	0.179546			0.253854	0.229896			0.253854	0.310758			0.253854	0.425011
		0.255183	0.086413			0.255183	0.118963			0.255183	0.202257			0.255183	0.258044			0.255183	0.341939
		0.256513	0.0980699			0.256513	0.0866872			0.256513	0.16273			0.256513	0.211607			0.256513	0.288518
		0.257842	0.0780149			0.257842	0.0991646			0.257842	0.193524			0.257842	0.253735			0.257842	0.293672
		0.259171	0.0836446			0.259171	0.0896009			0.259171	0.20389			0.259171	0.244604			0.259171	0.281059
		0.2605	0.0484365			0.2605	0.045817			0.2605	0.162385			0.2605	0.192137			0.2605	0.239688
		0.261829	0.0138809			0.261829	0.0426885			0.261829	0.12857			0.261829	0.168713			0.261829	0.252085
		0.263158	0.00668059			0.263158	0.0417144			0.263158	0.123095			0.263158	0.159003			0.263158	0.256068
		0.264487	0.0331437			0.264487	0.0666838			0.264487	0.140937			0.264487	0.179748			0.264487	0.277618
		0.265816	0.0751931			0.265816	0.0580273			0.265816	0.120073			0.265816	0.179989			0.265816	0.295407
		0.267145	0.10688			0.267145	0.0616951			0.267145	0.0958801			0.267145	0.144664			0.267145	0.211814
		0.268474	0.119648			0.268474	0.0468018			0.268474	0.0616302			0.268474	0.0906797			0.268474	0.21866
		0.269803	0.0713196			0.269803	0.035552			0.269803	0.0624056			0.269803	0.0727299			0.269803	0.171621
		0.271132	0.102802			0.271132	0.0439639			0.271132	0.0722464			0.271132	0.0359476			0.271132	0.187228
		0.272461	0.0618534			0.272461	0.0421331			0.272461	0.0695107			0.272461	0.0170117			0.272461	0.224626
		0.273791	0.0514508			0.273791	0.0282639			0.273791	0.0590195			0.273791	0.0172819			0.273791	0.153671
		0.27512	0.0505912			0.27512	0.0349558			0.27512	0.0518976			0.27512	0.0669686			0.27512	0.194449
		0.276449	0.0369996			0.276449	0.0245226			0.276449	0.0788782			0.276449	0.0858411			0.276449	0.150653
		0.277778	-0.00269943			0.277778	0.001951			0.277778	0.0501246			0.277778	0.0769616			0.277778	0.104257
		0.279107	-0.00914299			0.279107	-0.0250718			0.279107	0.0283197			0.279107	0.0807592			0.279107	0.0710157
		0.280436	-0.0218809			0.280436	-0.0407392			0.280436	0.0368671			0.280436	0.0703686			0.280436	0.0792923
		0.281765	-0.0651023			0.281765	-0.0211813			0.281765	0.0231156			0.281765	0.0872817			0.281765	0.12785
		0.283094	-0.00874898			0.283094	-0.0253746			0.283094	0.0537836			0.283094	0.0867444			0.283094	0.151421
		0.284423	0.0253436			0.284423	-0.0140106			0.284423	0.0366523			0.284423	0.0468475			0.284423	0.104527
		0.285752	0.0511849			0.285752	-0.00343726			0.285752	0.0278226			0.285752	0.0443503			0.285752	0.0863496
		0.287081	0.0219993			0.287081	-0.0303463			0.287081	0.0502654			0.287081	0.0514321			0.287081	0.143352
		0.28841	0.0314938			0.28841	-0.0113944			0.28841	0.0593593			0.28841	0.0849589			0.28841	0.165415
		0.28974	0.0205221			0.28974	0.0057872			0.28974	0.05096			0.28974	0.0721673			0.28974	0.129931
		0.291069	0.0290087			0.291069	0.0250733			0.291069	0.0916199			0.291069	0.0780348			0.291069	0.121734
		0.292398	0.0364442			0.292398	0.025403			0.292398	0.0926082			0.292398	0.100601			0.292398	0.156325
		0.293727	0.0282192			0.293727	0.0388967			0.293727	0.0310832			0.293727	0.0621242			0.293727	0.145469
		0.295056	0.0357842			0.295056	0.0565312			0.295056	0.070917			0.295056	0.0963865			0.295056	0.0715069
		0.296385	0.030491			0.296385	0.0413974			0.296385	0.0273862			0.296385	0.0662685			0.296385	0.108329
		0.297714	0.0101059			0.297714	0.013544			0.297714	0.0176762			0.297714	0.00522855			0.297714	0.081612
		0.299043	-0.00330968			0.299043	0.0293485			0.299043	0.00395637			0.299043	-0.0322227			0.299043	0.0618596
		0.300372	0.0102423			0.300372	0.0264541			0.300372	0.0331642			0.300372	-0.0222536			0.300372	0.132674
		0.301701	-0.0095739			0.301701	0.0197276			0.301701	0.000281446			0.301701	-0.00868638			0.301701	0.0573978
										0.30303	0.0578376			0.30303	-0.000257438			0.30303	0.0373404
														0.304359	-0.0263086			0.304359	0.0192167
														0.305689	-0.00530562			0.305689	0.0100757
														0.307018	0.00975769			0.307018	0.0108313
														0.308347	0.0319905			0.308347	0.0103336
														0.309676	0.0447405			0.309676	-0.00625024
														0.311005	0.0233487			0.311005	-0.00621385
														0.312334	0.0841271			0.312334	-0.0263999
														0.313663	0.0615543			0.313663	0.0457619
														0.314992	0.073448			0.314992	0.00381697
														0.316321	0.0577885			0.316321	0.0058027
														0.31765	0.0681525			0.31765	-0.0105917
														0.318979	0.0848058			0.318979	0.032035
														0.320308	0.0388142			0.320308	0.0214626
														0.321637	0.0656644			0.321637	-0.0012105
														0.322967	0.0414865			0.322967	-0.0146066
														0.324296	0.0373417			0.324296	-0.0252742
														0.325625	0.0285267			0.325625	-0.0149103
														0.326954	0.0211515			0.326954	-0.01149
														0.328283	0.0346328			0.328283	-0.0355279
														0.329612	0.0291698			0.329612	0.0203524
														0.330941	0.049239			0.330941	0.0111647
														0.33227	0.0531756			0.33227	-0.0117356
														0.333599	0.0520594			0.333599	-0.0127025
														0.334928	0.0574176			0.334928	-0.0242677
														0.336257	0.0472922			0.336257	-0.00178662
														0.337586	-0.00409673			0.337586	-0.0111764
														0.338915	0.0115043			0.338915	-0.0106476
														0.340245	0.00186661			0.340245	0.00755602
														0.341574	0.0483442			0.341574	0.0278839
														0.342903	0.0312287			0.342903	0.0474936
														0.344232	0.00637359			0.344232	0.0223186
														0.345561	-0.0287888			0.345561	0.0170955
														0.34689	-0.0110369			0.34689	0.00730367
														0.348219	0.0206218			0.348219	-0.00995195
														0.349548	-0.0219565			0.349548	-0.0312856
														0.350877	0.0161777			0.350877	-0.0218372
														0.352206	0.000870804			0.352206	-0.00682052
														0.353535	-0.0179033			0.353535	-0.0306437
														0.354864	-0.0290143			0.354864	-0.0505154
														0.356194	-0.00960082			0.356194	-0.037504
														0.357523	-0.00779251			0.357523	0.00300785
														0.358852	-0.00670213			0.358852	0.0290133
														0.360181	0.0296188			0.360181	0.0178207
														0.36151	0.000171296			0.36151	0.00676753
														0.362839	0.0244039			0.362839	0.0447119
														0.364168	0.0546436			0.364168	0.0560229
														0.365497	0.0511447			0.365497	0.0220722
														0.366826	0.0221266			0.366826	0.0184563
														0.368155	0.0516187			0.368155	-0.0180417
														0.369484	0.0366243			0.369484	-0.0186387
														0.370813	-0.00836007			0.370813	-0.0295913
														0.372142	0.0172166			0.372142	-0.0356301
														0.373472	0.0107574			0.373472	-0.0445922
														0.374801	0.0265711			0.374801	-0.0410384
														0.37613	0.0126672			0.37613	-0.0380399
														0.377459	0.0172862			0.377459	-0.0594366
														0.378788	-0.00259397			0.378788	-0.0372839
														0.380117	0.0182436			0.380117	-0.0364339
														0.381446	0.034796			0.381446	-0.00294393
														0.382775	0.0491481			0.382775	-0.00327403
														0.384104	0.0487716			0.384104	0.00519069
														0.385433	0.0254362			0.385433	0.0373933
														0.386762	0.0305368			0.386762	0.0224471
														0.388091	0.0499549			0.388091	-0.027706
														0.389421	0.0378122			0.389421	-0.025327
														0.39075	0.047434			0.39075	-0.0288579
														0.392079	0.0208799			0.392079	-0.00472131
														0.393408	0.00860371			0.393408	0.0231782
														0.394737	-0.0118352			0.394737	0.00697013
														0.396066	0.00317398			0.396066	0.00523539
														0.397395	-0.028747			0.397395	-0.0144878
														0.398724	-0.0249846			0.398724	0.0147844
														0.400053	-0.0218593			0.400053	0.0424994
														0.401382	-0.0316459			0.401382	0.0293278
														0.402711	-0.0194947			0.402711	0.00737632
														0.40404	-0.0259021			0.40404	-0.0167843
														0.40537	0.00838043			0.40537	-0.0130113
														0.406699	0.00599114			0.406699	-0.00503198
														0.408028	0.0242745			0.408028	-0.00808994
														0.409357	0.00835967			0.409357	0.0144331
														0.410686	0.00129616			0.410686	0.0147667
														0.412015	0.0113539			0.412015	0.015304
														0.413344	0.0155125			0.413344	0.0433766
														0.414673	-0.00538979			0.414673	0.00115602
														0.416002	-0.00740426			0.416002	0.0111418
														0.417331	-0.00312726			0.417331	0.0145634
														0.41866	-0.0183308			0.41866	0.0338026
														0.419989	0.00572136			0.419989	0.0172398
														0.421318	0.00985665			0.421318	-0.00556317
														0.422648	0.02732			0.422648	-0.0212315
														0.423977	-0.000510262			0.423977	0.00269787
														0.425306	-0.00107013			0.425306	0.0134509
														0.426635	0.0151841			0.426635	0.01125
														0.427964	0.000521746			0.427964	0.0231368
														0.429293	0.00590833			0.429293	-0.022586
														0.430622	-0.00310601			0.430622	-0.00506064
														0.431951	0.000906536			0.431951	0.00415377
														0.43328	0.0165256			0.43328	0.0176359
														0.434609	0.000677307			0.434609	0.0247143
														0.435938	0.00338645			0.435938	0.0430214
														0.437267	-0.000335742			0.437267	0.0393001
														0.438597	0.0226565			0.438597	0.0234447
														0.439926	0.0341308			0.439926	0.00715184
														0.441255	0.0233644			0.441255	0.00150019
														0.442584	-0.00108801			0.442584	-0.0141258
														0.443913	-0.000874698			0.443913	-0.00558157
														0.445242	0.0128399			0.445242	0.0155245
														0.446571	0.00792971			0.446571	0.012855
														0.4479	-0.0215813			0.4479	0.00837019
														0.449229	-0.00237761			0.449229	0.0279814
														0.450558	0.00458091			0.450558	0.0380355
														0.451887	-0.0185898			0.451887	0.0309173
														0.453216	0.00394952			0.453216	0.0109643
														0.454545	0.00210987			0.454545	0.0111427
														0.455875	0.00410924			0.455875	0.0107264
														0.457204	0.0257878			0.457204	0.0184643
														0.458533	0.0180285			0.458533	0.0177
														0.459862	-0.00175848			0.459862	0.0127095
														0.461191	0.00239451			0.461191	0.0155271
														0.46252	5.89745e-05			0.46252	-0.00775251
														0.463849	-0.00323248			0.463849	0.0250016
														0.465178	-0.00725688			0.465178	0.0153865
														0.466507	-0.0174307			0.466507	0.0292889
														0.467836	-0.00248303			0.467836	0.0273818
														0.469165	-0.00275677			0.469165	0.0120594
														0.470494	0.00363716			0.470494	0.00269123
														0.471824	0.00145352			0.471824	-0.014466
														0.473153	-0.00578639			0.473153	-0.026707
														0.474482	-0.00681787			0.474482	-0.0264771
														0.475811	-0.0161049			0.475811	-0.00748539
														0.47714	0.00369273			0.47714	-0.000554681
														0.478469	0.00135076			0.478469	0.0098706
														0.479798	-0.0016669			0.479798	0.00897214
														0.481127	0.00124949			0.481127	0.0138784
														0.482456	-0.00353337			0.482456	0.0121771
														0.483785	0.00238712			0.483785	0.0139851
														0.485114	0.00726479			0.485114	0.000709336
														0.486443	-0.00863739			0.486443	0.0177983
														0.487772	-0.00177183			0.487772	0.00844597
														0.489102	0.0111514			0.489102	0.002708
														0.490431	0.01108			0.490431	-0.0151342
														0.49176	0.0155653			0.49176	-0.027971
														0.493089	-0.00270837			0.493089	-0.0146869
														0.494418	-0.0171853			0.494418	-0.0166071
														0.495747	0.0191512			0.495747	-0.0136883
														0.497076	0.0126292			0.497076	-0.0271458
														0.498405	0.0133164			0.498405	-0.0165517
														0.499734	0.00990101			0.499734	0.00479997
														0.501063	0.0275834			0.501063	0.00351652
														0.502392	0.0409108			0.502392	-0.0157808
														0.503721	0.0330837			0.503721	-0.0105504
														0.50505	0.0394862			0.50505	-0.00454754
														0.50638	0.0304996			0.50638	-0.00042667
														0.507709	0.0241344			0.507709	0.000950901
														0.509038	0.0184134			0.509038	-0.0172474
														0.510367	-0.0038573			0.510367	-0.0110086
														0.511696	0.00351626			0.511696	-0.0183074
														0.513025	0.0161797			0.513025	0.00568637
														0.514354	0.00724106			0.514354	0.0208723
														0.515683	0.0189916			0.515683	0.0128739
														0.517012	0.0259163			0.517012	-0.0173342
														0.518341	0.0275904			0.518341	-0.0189041
														0.51967	0.00937699			0.51967	-0.0147028
														0.520999	0.0138688			0.520999	-0.00682337
														0.522329	-0.00843733			0.522329	-0.00338528
														0.523658	-0.00198529			0.523658	-0.0159511
														0.524987	-0.00229493			0.524987	-0.00624131
														0.526316	-0.00409529			0.526316	0.00446658
														0.527645	0.00990599			0.527645	0.00424076
														0.528974	0.0100201			0.528974	0.0215712
														0.530303	0.00842868			0.530303	0.0220507
														0.531632	0.016645			0.531632	0.00252999
														0.532961	0.0155467			0.532961	-0.00131802
														0.53429	0.00873842			0.53429	-0.00679919
														0.535619	0.00377594			0.535619	-0.00407507
														0.536948	0.0202415			0.536948	0.00436111
														0.538278	0.0110864			0.538278	-0.00125017
														0.539607	0.00265173			0.539607	-0.00299342
														0.540936	0.00068628			0.540936	-0.0109053
														0.542265	0.00456193			0.542265	0.000791203
														0.543594	0.022605			0.543594	-0.00123059
														0.544923	0.00876033			0.544923	0.00747186
														0.546252	0.00216846			0.546252	0.0105259
														0.547581	0.0207816			0.547581	-0.00393814
														0.54891	0.0266632			0.54891	-0.0176118
														0.550239	0.0156105			0.550239	0.000423671
														0.551568	0.0150799			0.551568	-0.00207018
														0.552897	0.01645			0.552897	-0.0129566
														0.554226	0.0232265			0.554226	-0.0134695
														0.555556	0.010149			0.555556	-0.0126385
														0.556885	0.0110419			0.556885	-0.00715807
														0.558214	0.00557575			0.558214	-0.0110983
														0.559543	0.0166032			0.559543	-0.00522274
														0.560872	0.0027232			0.560872	0.00264555
														0.562201	0.00806111			0.562201	0.0124591
														0.56353	0.0310807			0.56353	0.034198
														0.564859	0.0306512			0.564859	0.0166487
														0.566188	0.032637			0.566188	0.0191582
														0.567517	0.0270908			0.567517	0.0112605
														0.568846	0.00415314			0.568846	0.00327769
														0.570175	0.000152635			0.570175	0.0111067
														0.571505	-0.00169552			0.571505	0.00338528
														0.572834	0.0121806			0.572834	0.0124272
														0.574163	0.0233243			0.574163	0.0084195
														0.575492	0.00735715			0.575492	0.00573094
														0.576821	0.00451791			0.576821	0.00272314
														0.57815	0.00611829			0.57815	-0.000488288
														0.579479	-0.00680092			0.579479	0.0026136
														0.580808	0.000384213			0.580808	0.00671297
														0.582137	0.00817035			0.582137	0.00207872
														0.583466	0.00809505			0.583466	0.00887802
														0.584795	0.00991927			0.584795	0.0150944
														0.586124	-0.00096658			0.586124	0.0147444
														0.587453	0.00370298			0.587453	0.0149915
														0.588783	0.0118116			0.588783	0.0113506
														0.590112	0.00755199			0.590112	0.0136489
														0.591441	0.0309271			0.591441	0.00904917
														0.59277	0.0251036			0.59277	0.00541817
														0.594099	0.0175202			0.594099	0.00145858
														0.595428	0.0146291			0.595428	-0.000301799
														0.596757	0.00842794			0.596757	0.000820204
														0.598086	0.00210047			0.598086	0.00442948
														0.599415	0.0035234			0.599415	-0.00189106
														0.600744	0.0145068			0.600744	0.00536466
														0.602073	0.00824227			0.602073	0.00237508
														0.603402	-0.00336627			0.603402	0.00816561
														0.604732	0.00103871			0.604732	0.00327818

## Sheet: Suppl. Fig. 4B
Supplementary Fig. 4B
	FSC curve for Extraction	FSC	Spatial frequency (1/Å)		FSC curve for abcsf	FSC	Spatial frequency (1/Å)		FSC curve for cisTEM local	FSC	Spatial frequency (1/Å)		FSC curve for Local symmetry	FSC	Spatial frequency (1/Å)
		0.003367	0.999979			0.003367	0.999994			0.003367	0.99999			0.003367	0.999995
		0.00673401	0.999905			0.00673401	0.999971			0.00673401	0.99996			0.00673401	0.999981
		0.010101	0.999784			0.010101	0.999951			0.010101	0.999935			0.010101	0.999959
		0.013468	0.999623			0.013468	0.999881			0.013468	0.999849			0.013468	0.999896
		0.016835	0.999344			0.016835	0.999794			0.016835	0.999785			0.016835	0.999851
		0.020202	0.998711			0.020202	0.999579			0.020202	0.999572			0.020202	0.999705
		0.023569	0.997521			0.023569	0.998906			0.023569	0.998893			0.023569	0.999143
		0.026936	0.997122			0.026936	0.998479			0.026936	0.99845			0.026936	0.998778
		0.030303	0.99759			0.030303	0.998738			0.030303	0.998668			0.030303	0.998962
		0.03367	0.996444			0.03367	0.998174			0.03367	0.9982			0.03367	0.998693
		0.037037	0.994772			0.037037	0.997629			0.037037	0.997927			0.037037	0.998608
		0.040404	0.993636			0.040404	0.997285			0.040404	0.997931			0.040404	0.998566
		0.043771	0.992857			0.043771	0.997115			0.043771	0.997889			0.043771	0.998547
		0.0471381	0.991676			0.0471381	0.996981			0.0471381	0.997723			0.0471381	0.998461
		0.0505051	0.989567			0.0505051	0.996092			0.0505051	0.997105			0.0505051	0.997973
		0.0538721	0.9872			0.0538721	0.995353			0.0538721	0.996715			0.0538721	0.997777
		0.0572391	0.983622			0.0572391	0.994622			0.0572391	0.996316			0.0572391	0.997603
		0.0606061	0.983467			0.0606061	0.994948			0.0606061	0.996669			0.0606061	0.997902
		0.0639731	0.981649			0.0639731	0.994916			0.0639731	0.99677			0.0639731	0.998016
		0.0673401	0.977686			0.0673401	0.994187			0.0673401	0.996363			0.0673401	0.997751
		0.0707071	0.974518			0.0707071	0.993184			0.0707071	0.995475			0.0707071	0.9972
		0.0740741	0.973658			0.0740741	0.992702			0.0740741	0.99504			0.0740741	0.996652
		0.0774411	0.970006			0.0774411	0.992026			0.0774411	0.994456			0.0774411	0.996537
		0.0808081	0.966196			0.0808081	0.991309			0.0808081	0.993675			0.0808081	0.996077
		0.0841751	0.964803			0.0841751	0.990767			0.0841751	0.993498			0.0841751	0.996022
		0.0875421	0.963153			0.0875421	0.990421			0.0875421	0.993446			0.0875421	0.996083
		0.0909091	0.962225			0.0909091	0.990174			0.0909091	0.993362			0.0909091	0.995864
		0.0942761	0.961247			0.0942761	0.989691			0.0942761	0.993433			0.0942761	0.995911
		0.0976431	0.95751			0.0976431	0.988546			0.0976431	0.992643			0.0976431	0.995514
		0.10101	0.955205			0.10101	0.988129			0.10101	0.992185			0.10101	0.995363
		0.104377	0.949422			0.104377	0.987039			0.104377	0.991426			0.104377	0.99496
		0.107744	0.939438			0.107744	0.984374			0.107744	0.989925			0.107744	0.994125
		0.111111	0.931868			0.111111	0.980716			0.111111	0.988234			0.111111	0.993075
		0.114478	0.926183			0.114478	0.976992			0.114478	0.986722			0.114478	0.991887
		0.117845	0.916945			0.117845	0.972948			0.117845	0.985568			0.117845	0.991302
		0.121212	0.904272			0.121212	0.969325			0.121212	0.984084			0.121212	0.989816
		0.124579	0.888638			0.124579	0.963497			0.124579	0.982587			0.124579	0.988704
		0.127946	0.867051			0.127946	0.957533			0.127946	0.980621			0.127946	0.987652
		0.131313	0.857619			0.131313	0.954181			0.131313	0.979863			0.131313	0.987455
		0.13468	0.855244			0.13468	0.949629			0.13468	0.978065			0.13468	0.986537
		0.138047	0.846993			0.138047	0.94006			0.138047	0.974873			0.138047	0.9845
		0.141414	0.845088			0.141414	0.934384			0.141414	0.97269			0.141414	0.983222
		0.144781	0.83284			0.144781	0.926083			0.144781	0.971218			0.144781	0.981888
		0.148148	0.814279			0.148148	0.918603			0.148148	0.968412			0.148148	0.980249
		0.151515	0.811164			0.151515	0.915494			0.151515	0.966211			0.151515	0.979173
		0.154882	0.81317			0.154882	0.915429			0.154882	0.965117			0.154882	0.978706
		0.158249	0.799621			0.158249	0.907344			0.158249	0.962972			0.158249	0.977434
		0.161616	0.81159			0.161616	0.909401			0.161616	0.96246			0.161616	0.977346
		0.164983	0.808179			0.164983	0.906603			0.164983	0.962187			0.164983	0.976784
		0.16835	0.775418			0.16835	0.890675			0.16835	0.957659			0.16835	0.974008
		0.171717	0.751818			0.171717	0.879972			0.171717	0.955785			0.171717	0.972292
		0.175084	0.738166			0.175084	0.871678			0.175084	0.953447			0.175084	0.969747
		0.178451	0.703679			0.178451	0.859018			0.178451	0.948808			0.178451	0.967118
		0.181818	0.69087			0.181818	0.843635			0.181818	0.945033			0.181818	0.965201
		0.185185	0.689324			0.185185	0.833529			0.185185	0.944832			0.185185	0.96539
		0.188552	0.683453			0.188552	0.82341			0.188552	0.944002			0.188552	0.964551
		0.191919	0.70884			0.191919	0.832238			0.191919	0.944318			0.191919	0.964226
		0.195286	0.713965			0.195286	0.830402			0.195286	0.944172			0.195286	0.964037
		0.198653	0.679529			0.198653	0.808879			0.198653	0.939927			0.198653	0.961739
		0.20202	0.650081			0.20202	0.784799			0.20202	0.935969			0.20202	0.959056
		0.205387	0.663204			0.205387	0.783459			0.205387	0.935092			0.205387	0.957664
		0.208754	0.680123			0.208754	0.790113			0.208754	0.935743			0.208754	0.958871
		0.212121	0.669907			0.212121	0.779689			0.212121	0.933333			0.212121	0.95771
		0.215488	0.654629			0.215488	0.77478			0.215488	0.930171			0.215488	0.955387
		0.218855	0.633632			0.218855	0.768927			0.218855	0.926484			0.218855	0.95332
		0.222222	0.576499			0.222222	0.735908			0.222222	0.919441			0.222222	0.947025
		0.225589	0.492552			0.225589	0.674498			0.225589	0.90547			0.225589	0.936132
		0.228956	0.440659			0.228956	0.623751			0.228956	0.890879			0.228956	0.924536
		0.232323	0.417632			0.232323	0.59234			0.232323	0.881396			0.232323	0.915292
		0.23569	0.392666			0.23569	0.563052			0.23569	0.874472			0.23569	0.909878
		0.239057	0.340824			0.239057	0.508997			0.239057	0.859232			0.239057	0.897941
		0.242424	0.29064			0.242424	0.453413			0.242424	0.841382			0.242424	0.88595
		0.245791	0.248567			0.245791	0.408702			0.245791	0.823922			0.245791	0.871843
		0.249158	0.232768			0.249158	0.374772			0.249158	0.806833			0.249158	0.858662
		0.252525	0.217524			0.252525	0.338029			0.252525	0.791494			0.252525	0.846703
		0.255892	0.165005			0.255892	0.277465			0.255892	0.768083			0.255892	0.828421
		0.259259	0.11987			0.259259	0.230345			0.259259	0.734218			0.259259	0.801213
		0.262626	0.106648			0.262626	0.198445			0.262626	0.706565			0.262626	0.778806
		0.265993	0.0968622			0.265993	0.177538			0.265993	0.684287			0.265993	0.758677
		0.26936	0.0739998			0.26936	0.143432			0.26936	0.653682			0.26936	0.733802
		0.272727	0.0681628			0.272727	0.118753			0.272727	0.613253			0.272727	0.696362
		0.276094	0.0636094			0.276094	0.0995471			0.276094	0.54679			0.276094	0.637458
		0.279461	0.0549213			0.279461	0.0869202			0.279461	0.440017			0.279461	0.534973
		0.282828	0.0448642			0.282828	0.0816106			0.282828	0.322916			0.282828	0.420488
		0.286195	0.0384338			0.286195	0.0649189			0.286195	0.247103			0.286195	0.336975
		0.289562	0.0212003			0.289562	0.0545994			0.289562	0.201404			0.289562	0.295317
		0.292929	0.00879281			0.292929	0.0395918			0.292929	0.163548			0.292929	0.247142
		0.296296	0.00678745			0.296296	0.0397541			0.296296	0.137543			0.296296	0.212498
		0.299663	-0.00709223			0.299663	0.031233			0.299663	0.117315			0.299663	0.192513
		0.30303	-0.0146713			0.30303	0.0276824			0.30303	0.103611			0.30303	0.174398
		0.306397	-0.00945577			0.306397	0.0186176			0.306397	0.089159			0.306397	0.161708
		0.309764	-0.00201668			0.309764	0.0146899			0.309764	0.0790601			0.309764	0.139479
		0.313131	-0.00250516			0.313131	0.00823917			0.313131	0.0735446			0.313131	0.120767
		0.316498	-0.0148221			0.316498	0.00830486			0.316498	0.0536545			0.316498	0.100149
		0.319865	-0.013591			0.319865	5.79395e-05			0.319865	0.0368189			0.319865	0.0824699
		0.323232	-0.0113902			0.323232	-0.000752541			0.323232	0.0240773			0.323232	0.0750924
		0.326599	-0.00730133			0.326599	-0.00459708			0.326599	0.021226			0.326599	0.0726137
		0.329966	0.00232798			0.329966	-0.000313584			0.329966	0.0240431			0.329966	0.0687055
		0.333333	-0.000544213			0.333333	-0.00435021			0.333333	0.0271328			0.333333	0.0607376
		0.3367	-0.00917477			0.3367	-0.00616108			0.3367	0.0188235			0.3367	0.048128
		0.340067	-0.00910963			0.340067	0.000820234			0.340067	0.0192718			0.340067	0.0448579
		0.343434	0.00103555			0.343434	0.00887106			0.343434	0.0150546			0.343434	0.0356768
		0.346801	-0.000258957			0.346801	0.00318874			0.346801	0.0118002			0.346801	0.0270281
		0.350168	-0.0144629			0.350168	-0.00266345			0.350168	0.00926886			0.350168	0.0203895
		0.353535	-0.0172252			0.353535	-0.00937293			0.353535	0.00486783			0.353535	0.0192611
		0.356902	-0.00981264			0.356902	-0.00440639			0.356902	-0.00452237			0.356902	0.0190742
		0.360269	-0.0149378			0.360269	-0.000118982			0.360269	-0.00396844			0.360269	0.0144203
		0.363636	-0.00874513			0.363636	0.00113186			0.363636	-0.00713775			0.363636	0.00805071
		0.367003	-0.00315168			0.367003	0.00475421			0.367003	-0.0054072			0.367003	0.01033
		0.37037	-0.00115637			0.37037	-0.00170937			0.37037	-0.00209946			0.37037	0.0100816
		0.373737	0.0033745			0.373737	-0.000679371			0.373737	0.000469051			0.373737	0.0158571
		0.377104	-0.00360761			0.377104	-0.00287276			0.377104	0.00303111			0.377104	0.013347
		0.380471	-0.000976001			0.380471	-0.00733233			0.380471	0.00164312			0.380471	0.0150837
		0.383838	-0.00455452			0.383838	-0.0022141			0.383838	0.00299705			0.383838	0.0172333
		0.387205	-0.00434037			0.387205	-0.00238797			0.387205	-0.00293231			0.387205	0.0106874
		0.390572	-0.00812321			0.390572	-0.00142649			0.390572	-0.00408086			0.390572	0.00548317
		0.393939	-0.00267432			0.393939	-0.000345173			0.393939	-0.00124673			0.393939	0.0139487
		0.397306	0.000132022			0.397306	0.00121837			0.397306	-0.00153582			0.397306	0.0131882
		0.400673	-0.00942637			0.400673	-0.000444662			0.400673	-0.00205711			0.400673	0.00764407
		0.40404	-0.0106905			0.40404	-0.00804576			0.40404	-0.00224812			0.40404	0.00745405
		0.407407	-0.0166073			0.407407	-0.0112896			0.407407	-0.000779882			0.407407	0.0122804
		0.410774	-0.0270175			0.410774	-0.0093041			0.410774	-0.000299857			0.410774	0.0100211
		0.414141	-0.0187305			0.414141	-0.00018494			0.414141	-9.15675e-05			0.414141	0.00918292
		0.417508	-0.00744724			0.417508	0.00262247			0.417508	0.00271837			0.417508	0.00379807
		0.420875	-0.00699124			0.420875	-0.00118472			0.420875	-0.00386997			0.420875	-0.00216541
		0.424242	-0.00855052			0.424242	-0.00248646			0.424242	-0.000469836			0.424242	0.00310884
		0.427609	-0.00624065			0.427609	-0.000357281			0.427609	0.00453251			0.427609	0.00722842
		0.430976	-0.00264698			0.430976	-0.00552172			0.430976	0.00351534			0.430976	0.00955385
		0.434343	-0.00256581			0.434343	-0.0019965			0.434343	0.00153495			0.434343	0.00862964
		0.43771	-0.00153494			0.43771	-0.00150513			0.43771	0.00192828			0.43771	0.00404042
		0.441077	-0.00243565			0.441077	0.00336797			0.441077	-0.00324691			0.441077	0.00250451
		0.444444	-0.00101505			0.444444	0.00320851			0.444444	-0.00301062			0.444444	0.00555304
		0.447811	-0.00111631			0.447811	0.00628697			0.447811	-0.000828205			0.447811	0.0114702
		0.451178	-0.00351431			0.451178	-0.00018576			0.451178	-0.00432674			0.451178	0.00898971
		0.454545	-0.0016227			0.454545	0.00201577			0.454545	-0.00932309			0.454545	0.00816896
		0.457912	0.00217812			0.457912	0.00352779			0.457912	-0.00498854			0.457912	0.0110445
		0.461279	-0.001776			0.461279	-0.00356381			0.461279	-0.000949145			0.461279	0.0119509
		0.464646	-0.00440936			0.464646	-0.000178903			0.464646	-0.000386866			0.464646	0.018136
		0.468013	-0.00302473			0.468013	-0.00176511			0.468013	0.00221182			0.468013	0.0224655
		0.471381	0.00663586			0.471381	0.00076821			0.471381	-0.00138429			0.471381	0.0227493
		0.474748	0.00485617			0.474748	0.00312444			0.474748	0.00785763			0.474748	0.0185342
		0.478115	0.00341988			0.478115	-0.00629972			0.478115	0.00671102			0.478115	0.0146629
		0.481481	-0.00167199			0.481481	-0.000830296			0.481481	0.00904648			0.481481	0.0129725
		0.484848	-0.00057966			0.484848	-0.000176812			0.484848	0.000107893			0.484848	0.0115018
		0.488216	0.00205208			0.488216	0.00478099			0.488216	-0.0019515			0.488216	0.0150214
		0.491583	-0.00138045			0.491583	0.00364295			0.491583	0.00422025			0.491583	0.0207961
		0.49495	-0.00348248			0.49495	-0.000923141			0.49495	0.00302407			0.49495	0.0245096
		0.498317	0.00369382			0.498317	0.0019866			0.498317	-0.00267025			0.498317	0.0272304
		0.501684	0.00494982			0.501684	0.00508984			0.501684	0.000942669			0.501684	0.0335063
		0.505051	0.00330198			0.505051	0.0040188			0.505051	0.00663975			0.505051	0.0353184
		0.508418	0.00575548			0.508418	-0.00397811			0.508418	0.00906987			0.508418	0.0348485
		0.511785	0.00285313			0.511785	-0.0119221			0.511785	0.0118194			0.511785	0.0300259
		0.515152	0.00204287			0.515152	-0.00667601			0.515152	0.00693841			0.515152	0.0281164
		0.518519	-0.000557001			0.518519	0.00419701			0.518519	0.00234304			0.518519	0.0280089
		0.521886	0.00350622			0.521886	0.00182987			0.521886	0.000674596			0.521886	0.0344208
		0.525253	0.00540271			0.525253	0.0023384			0.525253	-0.00417356			0.525253	0.0325191
		0.52862	0.00120734			0.52862	-0.00272833			0.52862	-0.00697224			0.52862	0.0307258
		0.531987	0.00157293			0.531987	0.00491285			0.531987	-0.00198738			0.531987	0.0330524
		0.535354	-0.000603028			0.535354	0.00396897			0.535354	0.00114096			0.535354	0.0328534
		0.538721	-0.00034226			0.538721	0.000113676			0.538721	0.00570162			0.538721	0.0366362
		0.542088	-0.00233522			0.542088	0.00166542			0.542088	0.00373524			0.542088	0.0358789
		0.545455	-0.00175102			0.545455	0.00606471			0.545455	0.00247148			0.545455	0.0348044
		0.548822	0.00188848			0.548822	0.0068324			0.548822	-0.000492531			0.548822	0.0380328
		0.552189	0.00702881			0.552189	0.00295587			0.552189	0.00313693			0.552189	0.0436438
		0.555556	0.00600133			0.555556	0.00457089			0.555556	0.0023649			0.555556	0.0432482
		0.558923	0.0040834			0.558923	0.00810618			0.558923	0.00394521			0.558923	0.0479297
		0.56229	0.00527433			0.56229	0.00638071			0.56229	0.00300915			0.56229	0.0503002
		0.565657	0.0102531			0.565657	0.00479918			0.565657	0.00292028			0.565657	0.0535175
		0.569024	0.00937207			0.569024	0.00773961			0.569024	0.00720196			0.569024	0.06036
		0.572391	0.00794647			0.572391	0.00594466			0.572391	0.0122849			0.572391	0.0635829
		0.575758	0.00746174			0.575758	0.0066985			0.575758	0.0140178			0.575758	0.0643483
		0.579125	0.00593646			0.579125	0.00779913			0.579125	0.0100577			0.579125	0.0685979
		0.582492	0.00500979			0.582492	0.00446996			0.582492	0.00779904			0.582492	0.0728319
		0.585859	0.00824511			0.585859	0.000894757			0.585859	0.00592973			0.585859	0.0763208
		0.589226	0.00443672			0.589226	-0.0018655			0.589226	0.00874445			0.589226	0.0785188
		0.592593	0.00274026			0.592593	-0.00289143			0.592593	0.00680921			0.592593	0.0897396
		0.59596	0.00455886			0.59596	-6.19545e-05			0.59596	0.00910973			0.59596	0.0937315
		0.599327	0.00548718			0.599327	-0.00275389			0.599327	0.00840876			0.599327	0.095569
		0.602694	0.00956121			0.602694	0.00278451			0.602694	0.0128166			0.602694	0.102057

## Sheet: Suppl. Fig. 4C
Supplementary Fig. 4C
	FSC curve for CryoSPARC bin2	FSC	Spatial frequency (1/Å)		FSC curve for cisTEM bin2	FSC	Spatial frequency (1/Å)		FSC curve for cisTEM bin1 ctf motion iter. 1	FSC	Spatial frequency (1/Å)		FSC curve for cisTEM bin1 ctf motion iter. 2	FSC	Spatial frequency (1/Å)		FSC curve for Supervised classification 14_14	FSC	Spatial frequency (1/Å)
		0.00132908	0.999526			0.00132908	0.999512			0.00132908	0.999491			0.00132908	0.999537			0.00132908	0.999137
		0.00265816	0.999901			0.00265816	0.999898			0.00265816	0.999892			0.00265816	0.999901			0.00265816	0.999825
		0.00398724	0.991787			0.00398724	0.991511			0.00398724	0.991088			0.00398724	0.99179			0.00398724	0.983931
		0.00531632	0.998839			0.00531632	0.998798			0.00531632	0.998731			0.00531632	0.998856			0.00531632	0.997913
		0.0066454	0.99847			0.0066454	0.998416			0.0066454	0.998341			0.0066454	0.998478			0.0066454	0.997009
		0.00797448	0.992063			0.00797448	0.991784			0.00797448	0.991484			0.00797448	0.992435			0.00797448	0.98645
		0.00930356	0.998903			0.00930356	0.998875			0.00930356	0.998813			0.00930356	0.998921			0.00930356	0.998019
		0.0106326	0.972204			0.0106326	0.971349			0.0106326	0.970182			0.0106326	0.972985			0.0106326	0.951805
		0.0119617	0.989446			0.0119617	0.989394			0.0119617	0.989296			0.0119617	0.989968			0.0119617	0.98688
		0.0132908	0.98158			0.0132908	0.981376			0.0132908	0.981626			0.0132908	0.981954			0.0132908	0.977563
		0.0146199	0.983292			0.0146199	0.98278			0.0146199	0.98269			0.0146199	0.984202			0.0146199	0.978056
		0.015949	0.995875			0.015949	0.995761			0.015949	0.995781			0.015949	0.996021			0.015949	0.994621
		0.017278	0.973045			0.017278	0.971663			0.017278	0.971081			0.017278	0.974035			0.017278	0.96087
		0.0186071	0.996573			0.0186071	0.996177			0.0186071	0.996374			0.0186071	0.996639			0.0186071	0.994961
		0.0199362	0.983156			0.0199362	0.982131			0.0199362	0.982348			0.0199362	0.983408			0.0199362	0.97461
		0.0212653	0.984712			0.0212653	0.984699			0.0212653	0.98461			0.0212653	0.985395			0.0212653	0.982079
		0.0225944	0.969075			0.0225944	0.96837			0.0225944	0.969787			0.0225944	0.969885			0.0225944	0.970791
		0.0239234	0.949425			0.0239234	0.948052			0.0239234	0.9502			0.0239234	0.9511			0.0239234	0.954427
		0.0252525	0.968733			0.0252525	0.967993			0.0252525	0.97037			0.0252525	0.969827			0.0252525	0.967722
		0.0265816	0.938844			0.0265816	0.937804			0.0265816	0.939385			0.0265816	0.939186			0.0265816	0.936932
		0.0279107	0.946033			0.0279107	0.946002			0.0279107	0.951398			0.0279107	0.95031			0.0279107	0.943177
		0.0292398	0.941548			0.0292398	0.941505			0.0292398	0.944821			0.0292398	0.944112			0.0292398	0.942257
		0.0305688	0.966541			0.0305688	0.967465			0.0305688	0.968188			0.0305688	0.967051			0.0305688	0.966863
		0.0318979	0.959238			0.0318979	0.959232			0.0318979	0.960867			0.0318979	0.96034			0.0318979	0.959871
		0.033227	0.95088			0.033227	0.951056			0.033227	0.951509			0.033227	0.950832			0.033227	0.953789
		0.0345561	0.888508			0.0345561	0.887297			0.0345561	0.889344			0.0345561	0.887557			0.0345561	0.882312
		0.0358852	0.855136			0.0358852	0.853334			0.0358852	0.85709			0.0358852	0.856995			0.0358852	0.866767
		0.0372142	0.905826			0.0372142	0.904673			0.0372142	0.904683			0.0372142	0.903571			0.0372142	0.898073
		0.0385433	0.942805			0.0385433	0.944382			0.0385433	0.942877			0.0385433	0.942166			0.0385433	0.945608
		0.0398724	0.923618			0.0398724	0.921186			0.0398724	0.923594			0.0398724	0.922439			0.0398724	0.932775
		0.0412015	0.918802			0.0412015	0.918437			0.0412015	0.919066			0.0412015	0.917976			0.0412015	0.922549
		0.0425306	0.946213			0.0425306	0.945637			0.0425306	0.94711			0.0425306	0.946432			0.0425306	0.951635
		0.0438596	0.947848			0.0438596	0.946517			0.0438596	0.946942			0.0438596	0.947296			0.0438596	0.947616
		0.0451887	0.943412			0.0451887	0.943181			0.0451887	0.944036			0.0451887	0.944626			0.0451887	0.94309
		0.0465178	0.944324			0.0465178	0.942985			0.0465178	0.944233			0.0465178	0.945417			0.0465178	0.940556
		0.0478469	0.920452			0.0478469	0.919561			0.0478469	0.91975			0.0478469	0.922245			0.0478469	0.915852
		0.049176	0.924161			0.049176	0.923914			0.049176	0.924637			0.049176	0.925987			0.049176	0.918948
		0.050505	0.917278			0.050505	0.915982			0.050505	0.915803			0.050505	0.917796			0.050505	0.915749
		0.0518341	0.907193			0.0518341	0.906475			0.0518341	0.906065			0.0518341	0.907449			0.0518341	0.899994
		0.0531632	0.911253			0.0531632	0.910226			0.0531632	0.909783			0.0531632	0.912731			0.0531632	0.908122
		0.0544923	0.904984			0.0544923	0.904881			0.0544923	0.903367			0.0544923	0.905084			0.0544923	0.902857
		0.0558214	0.893888			0.0558214	0.892471			0.0558214	0.890668			0.0558214	0.893019			0.0558214	0.897095
		0.0571505	0.899021			0.0571505	0.89818			0.0571505	0.896192			0.0571505	0.897374			0.0571505	0.901861
		0.0584795	0.931208			0.0584795	0.929573			0.0584795	0.92945			0.0584795	0.931393			0.0584795	0.933263
		0.0598086	0.922529			0.0598086	0.921268			0.0598086	0.921942			0.0598086	0.923079			0.0598086	0.919678
		0.0611377	0.900215			0.0611377	0.895171			0.0611377	0.899132			0.0611377	0.902828			0.0611377	0.894398
		0.0624668	0.886905			0.0624668	0.884404			0.0624668	0.887272			0.0624668	0.889096			0.0624668	0.880799
		0.0637959	0.924293			0.0637959	0.92337			0.0637959	0.922638			0.0637959	0.92413			0.0637959	0.920109
		0.0651249	0.930958			0.0651249	0.929937			0.0651249	0.929699			0.0651249	0.929819			0.0651249	0.930874
		0.066454	0.918818			0.066454	0.916139			0.066454	0.916803			0.066454	0.915995			0.066454	0.919655
		0.0677831	0.932719			0.0677831	0.931047			0.0677831	0.931909			0.0677831	0.933085			0.0677831	0.929614
		0.0691122	0.904321			0.0691122	0.902566			0.0691122	0.904925			0.0691122	0.904657			0.0691122	0.905372
		0.0704413	0.856357			0.0704413	0.852609			0.0704413	0.855361			0.0704413	0.856283			0.0704413	0.857185
		0.0717703	0.849513			0.0717703	0.845532			0.0717703	0.849507			0.0717703	0.848669			0.0717703	0.849872
		0.0730994	0.857434			0.0730994	0.85013			0.0730994	0.855695			0.0730994	0.857981			0.0730994	0.855424
		0.0744285	0.876927			0.0744285	0.87149			0.0744285	0.879809			0.0744285	0.881773			0.0744285	0.874158
		0.0757576	0.886627			0.0757576	0.883215			0.0757576	0.887513			0.0757576	0.889152			0.0757576	0.874024
		0.0770867	0.909037			0.0770867	0.907659			0.0770867	0.911418			0.0770867	0.913357			0.0770867	0.903085
		0.0784157	0.893266			0.0784157	0.890447			0.0784157	0.894567			0.0784157	0.894845			0.0784157	0.889538
		0.0797448	0.886286			0.0797448	0.882896			0.0797448	0.885201			0.0797448	0.88774			0.0797448	0.882734
		0.0810739	0.872859			0.0810739	0.871036			0.0810739	0.871795			0.0810739	0.872834			0.0810739	0.865962
		0.082403	0.877058			0.082403	0.873808			0.082403	0.8738			0.082403	0.874554			0.082403	0.867219
		0.0837321	0.889651			0.0837321	0.887146			0.0837321	0.888517			0.0837321	0.89075			0.0837321	0.881007
		0.0850611	0.867303			0.0850611	0.860992			0.0850611	0.86206			0.0850611	0.861875			0.0850611	0.84863
		0.0863902	0.875643			0.0863902	0.871997			0.0863902	0.872888			0.0863902	0.87304			0.0863902	0.85319
		0.0877193	0.84517			0.0877193	0.843176			0.0877193	0.841137			0.0877193	0.842334			0.0877193	0.818449
		0.0890484	0.861539			0.0890484	0.859509			0.0890484	0.859425			0.0890484	0.860979			0.0890484	0.838601
		0.0903775	0.880397			0.0903775	0.875496			0.0903775	0.875378			0.0903775	0.875535			0.0903775	0.868157
		0.0917065	0.866785			0.0917065	0.860731			0.0917065	0.867194			0.0917065	0.866809			0.0917065	0.849729
		0.0930356	0.834644			0.0930356	0.832746			0.0930356	0.837775			0.0930356	0.838582			0.0930356	0.814079
		0.0943647	0.831993			0.0943647	0.831142			0.0943647	0.834749			0.0943647	0.836293			0.0943647	0.811508
		0.0956938	0.844067			0.0956938	0.843195			0.0956938	0.847158			0.0956938	0.850215			0.0956938	0.829533
		0.0970229	0.8473			0.0970229	0.846791			0.0970229	0.848141			0.0970229	0.84841			0.0970229	0.827033
		0.0983519	0.832533			0.0983519	0.830981			0.0983519	0.833663			0.0983519	0.834744			0.0983519	0.810482
		0.099681	0.833804			0.099681	0.829524			0.099681	0.835499			0.099681	0.836709			0.099681	0.808226
		0.10101	0.838356			0.10101	0.835382			0.10101	0.837749			0.10101	0.840333			0.10101	0.815476
		0.102339	0.847852			0.102339	0.840172			0.102339	0.849229			0.102339	0.85231			0.102339	0.831308
		0.103668	0.835134			0.103668	0.829347			0.103668	0.837187			0.103668	0.837987			0.103668	0.813651
		0.104997	0.848806			0.104997	0.842764			0.104997	0.852645			0.104997	0.854704			0.104997	0.833961
		0.106326	0.847811			0.106326	0.839516			0.106326	0.850226			0.106326	0.850084			0.106326	0.833683
		0.107656	0.8334			0.107656	0.825649			0.107656	0.833657			0.107656	0.833689			0.107656	0.820737
		0.108985	0.844605			0.108985	0.840023			0.108985	0.844914			0.108985	0.847663			0.108985	0.832183
		0.110314	0.850987			0.110314	0.847781			0.110314	0.851418			0.110314	0.854287			0.110314	0.845084
		0.111643	0.822713			0.111643	0.817472			0.111643	0.826274			0.111643	0.829883			0.111643	0.821146
		0.112972	0.796079			0.112972	0.790085			0.112972	0.798484			0.112972	0.800921			0.112972	0.782927
		0.114301	0.777147			0.114301	0.773222			0.114301	0.782354			0.114301	0.781007			0.114301	0.759847
		0.11563	0.779497			0.11563	0.777769			0.11563	0.786094			0.11563	0.786145			0.11563	0.773973
		0.116959	0.745689			0.116959	0.743437			0.116959	0.751814			0.116959	0.752835			0.116959	0.739482
		0.118288	0.682011			0.118288	0.675475			0.118288	0.683068			0.118288	0.684795			0.118288	0.661874
		0.119617	0.697911			0.119617	0.697608			0.119617	0.702529			0.119617	0.704386			0.119617	0.681187
		0.120946	0.758625			0.120946	0.755322			0.120946	0.7675			0.120946	0.771723			0.120946	0.756341
		0.122275	0.743031			0.122275	0.742931			0.122275	0.758967			0.122275	0.765121			0.122275	0.745894
		0.123604	0.722718			0.123604	0.717107			0.123604	0.730757			0.123604	0.735475			0.123604	0.721494
		0.124934	0.693099			0.124934	0.689534			0.124934	0.706385			0.124934	0.710078			0.124934	0.693711
		0.126263	0.714728			0.126263	0.71074			0.126263	0.730688			0.126263	0.734204			0.126263	0.713596
		0.127592	0.718326			0.127592	0.716818			0.127592	0.732552			0.127592	0.735563			0.127592	0.717006
		0.128921	0.720678			0.128921	0.719651			0.128921	0.739513			0.128921	0.743375			0.128921	0.719587
		0.13025	0.761615			0.13025	0.76465			0.13025	0.770364			0.13025	0.774852			0.13025	0.757755
		0.131579	0.770162			0.131579	0.769442			0.131579	0.781145			0.131579	0.784117			0.131579	0.762442
		0.132908	0.739675			0.132908	0.736129			0.132908	0.753319			0.132908	0.753383			0.132908	0.728925
		0.134237	0.735448			0.134237	0.735917			0.134237	0.754334			0.134237	0.754532			0.134237	0.723887
		0.135566	0.746371			0.135566	0.737992			0.135566	0.756234			0.135566	0.756341			0.135566	0.735389
		0.136895	0.761111			0.136895	0.753464			0.136895	0.767116			0.136895	0.766597			0.136895	0.751804
		0.138224	0.753551			0.138224	0.743789			0.138224	0.764538			0.138224	0.763692			0.138224	0.737194
		0.139553	0.731364			0.139553	0.717184			0.139553	0.741701			0.139553	0.740886			0.139553	0.724718
		0.140883	0.714633			0.140883	0.6935			0.140883	0.717322			0.140883	0.717045			0.140883	0.702283
		0.142212	0.688928			0.142212	0.67562			0.142212	0.702205			0.142212	0.7032			0.142212	0.687215
		0.143541	0.717606			0.143541	0.708098			0.143541	0.730106			0.143541	0.731514			0.143541	0.711214
		0.14487	0.678508			0.14487	0.673373			0.14487	0.692981			0.14487	0.692003			0.14487	0.670416
		0.146199	0.703672			0.146199	0.690332			0.146199	0.707539			0.146199	0.706918			0.146199	0.689448
		0.147528	0.713847			0.147528	0.702095			0.147528	0.717121			0.147528	0.717061			0.147528	0.700906
		0.148857	0.691249			0.148857	0.681024			0.148857	0.705437			0.148857	0.701891			0.148857	0.684936
		0.150186	0.729538			0.150186	0.718928			0.150186	0.742512			0.150186	0.739274			0.150186	0.725037
		0.151515	0.72932			0.151515	0.723703			0.151515	0.746497			0.151515	0.741339			0.151515	0.73381
		0.152844	0.735799			0.152844	0.729048			0.152844	0.756338			0.152844	0.757391			0.152844	0.743275
		0.154173	0.719507			0.154173	0.716355			0.154173	0.7417			0.154173	0.739902			0.154173	0.718706
		0.155502	0.672907			0.155502	0.664226			0.155502	0.691362			0.155502	0.69082			0.155502	0.667611
		0.156831	0.665596			0.156831	0.663681			0.156831	0.683051			0.156831	0.684152			0.156831	0.659309
		0.158161	0.682014			0.158161	0.677515			0.158161	0.697582			0.158161	0.694747			0.158161	0.680605
		0.15949	0.7266			0.15949	0.725083			0.15949	0.737238			0.15949	0.736499			0.15949	0.7272
		0.160819	0.686034			0.160819	0.675342			0.160819	0.701126			0.160819	0.69783			0.160819	0.692613
		0.162148	0.694781			0.162148	0.687405			0.162148	0.710235			0.162148	0.706834			0.162148	0.691764
		0.163477	0.707034			0.163477	0.697931			0.163477	0.720616			0.163477	0.719425			0.163477	0.70724
		0.164806	0.706322			0.164806	0.705352			0.164806	0.725877			0.164806	0.727262			0.164806	0.709994
		0.166135	0.714894			0.166135	0.704264			0.166135	0.72782			0.166135	0.728342			0.166135	0.70407
		0.167464	0.736638			0.167464	0.718751			0.167464	0.738872			0.167464	0.738178			0.167464	0.712056
		0.168793	0.697918			0.168793	0.675305			0.168793	0.696465			0.168793	0.699041			0.168793	0.672994
		0.170122	0.670306			0.170122	0.658455			0.170122	0.67332			0.170122	0.670385			0.170122	0.652512
		0.171451	0.687791			0.171451	0.681413			0.171451	0.702721			0.171451	0.70054			0.171451	0.683301
		0.17278	0.691432			0.17278	0.676425			0.17278	0.692572			0.17278	0.688562			0.17278	0.67314
		0.17411	0.696414			0.17411	0.675971			0.17411	0.702415			0.17411	0.696181			0.17411	0.678968
		0.175439	0.707906			0.175439	0.692197			0.175439	0.711405			0.175439	0.709236			0.175439	0.696953
		0.176768	0.669907			0.176768	0.65885			0.176768	0.681615			0.176768	0.68327			0.176768	0.676207
		0.178097	0.638128			0.178097	0.619593			0.178097	0.645014			0.178097	0.641188			0.178097	0.637232
		0.179426	0.646935			0.179426	0.633332			0.179426	0.66402			0.179426	0.659056			0.179426	0.659527
		0.180755	0.661764			0.180755	0.664353			0.180755	0.689744			0.180755	0.689197			0.180755	0.675549
		0.182084	0.66299			0.182084	0.670488			0.182084	0.691334			0.182084	0.685399			0.182084	0.69186
		0.183413	0.675757			0.183413	0.678833			0.183413	0.708923			0.183413	0.709481			0.183413	0.705209
		0.184742	0.643196			0.184742	0.632528			0.184742	0.671809			0.184742	0.674763			0.184742	0.665988
		0.186071	0.602919			0.186071	0.596597			0.186071	0.645816			0.186071	0.64374			0.186071	0.636593
		0.1874	0.637973			0.1874	0.627824			0.1874	0.665898			0.1874	0.658891			0.1874	0.65994
		0.188729	0.67514			0.188729	0.670899			0.188729	0.708027			0.188729	0.705304			0.188729	0.706175
		0.190058	0.658793			0.190058	0.641341			0.190058	0.683133			0.190058	0.681259			0.190058	0.687442
		0.191388	0.643713			0.191388	0.640695			0.191388	0.6732			0.191388	0.667044			0.191388	0.67196
		0.192717	0.691446			0.192717	0.684309			0.192717	0.719225			0.192717	0.712584			0.192717	0.708401
		0.194046	0.713999			0.194046	0.697514			0.194046	0.735836			0.194046	0.73105			0.194046	0.73218
		0.195375	0.719988			0.195375	0.719045			0.195375	0.754968			0.195375	0.747781			0.195375	0.749598
		0.196704	0.701339			0.196704	0.687504			0.196704	0.737792			0.196704	0.736811			0.196704	0.729825
		0.198033	0.674456			0.198033	0.664119			0.198033	0.717496			0.198033	0.715228			0.198033	0.712522
		0.199362	0.658761			0.199362	0.649955			0.199362	0.704543			0.199362	0.699747			0.199362	0.701501
		0.200691	0.665492			0.200691	0.652628			0.200691	0.70949			0.200691	0.703161			0.200691	0.710786
		0.20202	0.646757			0.20202	0.643297			0.20202	0.691951			0.20202	0.686213			0.20202	0.6963
		0.203349	0.636097			0.203349	0.63145			0.203349	0.690476			0.203349	0.680062			0.203349	0.681662
		0.204678	0.680285			0.204678	0.661811			0.204678	0.71998			0.204678	0.713359			0.204678	0.710204
		0.206007	0.67294			0.206007	0.661818			0.206007	0.722527			0.206007	0.720298			0.206007	0.717986
		0.207337	0.675818			0.207337	0.648421			0.207337	0.698298			0.207337	0.693826			0.207337	0.692434
		0.208666	0.68415			0.208666	0.668064			0.208666	0.70916			0.208666	0.704272			0.208666	0.699953
		0.209995	0.698134			0.209995	0.684208			0.209995	0.731915			0.209995	0.727033			0.209995	0.712816
		0.211324	0.664196			0.211324	0.657303			0.211324	0.698261			0.211324	0.694966			0.211324	0.692473
		0.212653	0.651146			0.212653	0.654783			0.212653	0.700697			0.212653	0.693234			0.212653	0.697269
		0.213982	0.638929			0.213982	0.637719			0.213982	0.688289			0.213982	0.678227			0.213982	0.679737
		0.215311	0.633279			0.215311	0.632766			0.215311	0.687234			0.215311	0.676675			0.215311	0.678153
		0.21664	0.685013			0.21664	0.678172			0.21664	0.722868			0.21664	0.71132			0.21664	0.717826
		0.217969	0.662314			0.217969	0.658839			0.217969	0.720405			0.217969	0.710449			0.217969	0.708918
		0.219298	0.664035			0.219298	0.654437			0.219298	0.703905			0.219298	0.690595			0.219298	0.690473
		0.220627	0.673467			0.220627	0.668467			0.220627	0.735017			0.220627	0.727463			0.220627	0.726949
		0.221956	0.649429			0.221956	0.65349			0.221956	0.727238			0.221956	0.722319			0.221956	0.716579
		0.223285	0.593622			0.223285	0.594172			0.223285	0.687251			0.223285	0.688378			0.223285	0.685256
		0.224615	0.586441			0.224615	0.582894			0.224615	0.658857			0.224615	0.660044			0.224615	0.67113
		0.225944	0.565442			0.225944	0.554514			0.225944	0.641208			0.225944	0.639263			0.225944	0.646128
		0.227273	0.532959			0.227273	0.541375			0.227273	0.633227			0.227273	0.630494			0.227273	0.639698
		0.228602	0.498717			0.228602	0.515522			0.228602	0.606834			0.228602	0.610464			0.228602	0.621402
		0.229931	0.521357			0.229931	0.51656			0.229931	0.614334			0.229931	0.625075			0.229931	0.628825
		0.23126	0.498844			0.23126	0.487212			0.23126	0.588891			0.23126	0.603125			0.23126	0.61515
		0.232589	0.49654			0.232589	0.505672			0.232589	0.600537			0.232589	0.605507			0.232589	0.62832
		0.233918	0.539539			0.233918	0.552729			0.233918	0.64257			0.233918	0.64863			0.233918	0.660484
		0.235247	0.529579			0.235247	0.52664			0.235247	0.62635			0.235247	0.63589			0.235247	0.669367
		0.236576	0.536193			0.236576	0.529519			0.236576	0.617253			0.236576	0.621782			0.236576	0.652117
		0.237905	0.470886			0.237905	0.459145			0.237905	0.561191			0.237905	0.577755			0.237905	0.603849
		0.239234	0.477891			0.239234	0.458803			0.239234	0.55284			0.239234	0.559388			0.239234	0.600556
						0.240564	0.418134
						0.241893	0.430776
						0.243222	0.390366
						0.244551	0.372897
						0.24588	0.37976
						0.247209	0.385728
						0.248538	0.350383
						0.249867	0.363693
						0.251196	0.37082
						0.252525	0.383087
						0.253854	0.398649
						0.255183	0.331282
						0.256513	0.273225
						0.257842	0.302499
						0.259171	0.260515
						0.2605	0.222341
						0.261829	0.231271
						0.263158	0.212206
						0.264487	0.271392
						0.265816	0.271232
						0.267145	0.247786
						0.268474	0.245199
						0.269803	0.237865
						0.271132	0.21471
						0.272461	0.22128
						0.273791	0.182887
						0.27512	0.154059
						0.276449	0.135713
						0.277778	0.119254
						0.279107	0.136441
						0.280436	0.141136
						0.281765	0.123363
						0.283094	0.136046
						0.284423	0.098084
						0.285752	0.117736
						0.287081	0.16786
						0.28841	0.175737
						0.28974	0.117048
						0.291069	0.110497
						0.292398	0.138971
						0.293727	0.134622
						0.295056	0.0561785
						0.296385	0.0338751
						0.297714	0.0543619
						0.299043	0.0208773
						0.300372	0.00949796
						0.301701	0.0172392

## Sheet: Suppl. Fig. 4D
Supplementary Fig. 4D
	FSC curve for Extraction	FSC	Spatial frequency (1/Å)		FSC curve for abcsf	FSC	Spatial frequency (1/Å)		FSC curve for cisTEM local	FSC	Spatial frequency (1/Å)		FSC curve for Local symmetry	FSC	Spatial frequency (1/Å)
		0.0115082	0.943601			0.0115082	0.938426			0.0115082	0.932539			0.0115082	0.92956
		0.014988	0.943667			0.014988	0.938493			0.014988	0.932626			0.014988	0.929663
		0.0174252	0.943592			0.0174252	0.938404			0.0174252	0.932551			0.0174252	0.929612
		0.0191798	0.943047			0.0191798	0.938034			0.0191798	0.932181			0.0191798	0.929193
		0.0207618	0.942643			0.0207618	0.937783			0.0207618	0.931929			0.0207618	0.929
		0.0219861	0.942648			0.0219861	0.937845			0.0219861	0.932012			0.0219861	0.929155
		0.0232981	0.942114			0.0232981	0.937581			0.0232981	0.931787			0.0232981	0.929004
		0.0243208	0.942015			0.0243208	0.937722			0.0243208	0.93195			0.0243208	0.929189
		0.0252062	0.940994			0.0252062	0.937085			0.0252062	0.931313			0.0252062	0.928549
		0.0262501	0.940981			0.0262501	0.937107			0.0262501	0.931422			0.0262501	0.928737
		0.0271378	0.940962			0.0271378	0.937138			0.0271378	0.931462			0.0271378	0.928836
		0.0278113	0.940735			0.0278113	0.937067			0.0278113	0.931396			0.0278113	0.928902
		0.0286922	0.940466			0.0286922	0.936978			0.0286922	0.931334			0.0286922	0.92889
		0.0292902	0.940157			0.0292902	0.936853			0.0292902	0.931226			0.0292902	0.928814
		0.0300809	0.938615			0.0300809	0.935798			0.0300809	0.930186			0.0300809	0.927863
		0.0307543	0.93747			0.0307543	0.935108			0.0307543	0.929551			0.0307543	0.927331
		0.031388	0.936426			0.031388	0.934453			0.031388	0.928875			0.031388	0.926699
		0.0318565	0.934745			0.0318565	0.933092			0.0318565	0.927552			0.0318565	0.925452
		0.0324184	0.934105			0.0324184	0.932704			0.0324184	0.927238			0.0324184	0.925255
		0.0332314	0.932374			0.0332314	0.931293			0.0332314	0.92584			0.0332314	0.923887
		0.0337111	0.930978			0.0337111	0.930165			0.0337111	0.924725			0.0337111	0.922856
		0.0341289	0.929257			0.0341289	0.928949			0.0341289	0.923533			0.0341289	0.921764
		0.0346483	0.927259			0.0346483	0.927367			0.0346483	0.921908			0.0346483	0.920197
		0.0351596	0.925695			0.0351596	0.925959			0.0351596	0.920494			0.0351596	0.918832
		0.0356621	0.923992			0.0356621	0.92446			0.0356621	0.918899			0.0356621	0.917262
		0.0361516	0.921771			0.0361516	0.922453			0.0361516	0.916854			0.0361516	0.915225
		0.0365445	0.919689			0.0365445	0.920789			0.0365445	0.915168			0.0365445	0.91359
		0.0371024	0.917589			0.0371024	0.919091			0.0371024	0.913372			0.0371024	0.911787
		0.0375346	0.916238			0.0375346	0.918073			0.0375346	0.912356			0.0375346	0.91085
		0.0378861	0.913968			0.0378861	0.916162			0.0378861	0.91049			0.0378861	0.909035
		0.0383419	0.911372			0.0383419	0.913902			0.0383419	0.908159			0.0383419	0.906776
		0.0387035	0.90958			0.0387035	0.912437			0.0387035	0.906701			0.0387035	0.905378
		0.0390709	0.907207			0.0390709	0.910414			0.0390709	0.9046			0.0390709	0.90322
		0.0395071	0.9061			0.0395071	0.909657			0.0395071	0.903926			0.0395071	0.902601
		0.0398753	0.904302			0.0398753	0.908134			0.0398753	0.902406			0.0398753	0.901132
		0.0404504	0.901679			0.0404504	0.905918			0.0404504	0.900086			0.0404504	0.898845
		0.04071	0.899548			0.04071	0.904137			0.04071	0.898248			0.04071	0.897079
		0.0410578	0.898346			0.0410578	0.903254			0.0410578	0.897336			0.0410578	0.896172
		0.0413258	0.896209			0.0413258	0.901467			0.0413258	0.895539			0.0413258	0.894367
		0.0416828	0.894613			0.0416828	0.900205			0.0416828	0.894289			0.0416828	0.893188
		0.0419734	0.892731			0.0419734	0.898828			0.0419734	0.892957			0.0419734	0.891856
		0.042487	0.890647			0.042487	0.897408			0.042487	0.891613			0.042487	0.890632
		0.0427741	0.889606			0.0427741	0.896683			0.0427741	0.890985			0.0427741	0.890026
		0.0430958	0.88777			0.0430958	0.895429			0.0430958	0.889765			0.0430958	0.888921
		0.0433946	0.886603			0.0433946	0.894913			0.0433946	0.889361			0.0433946	0.888565
		0.0438316	0.884934			0.0438316	0.893845			0.0438316	0.888361			0.0438316	0.887638
		0.0440469	0.883586			0.0440469	0.892935			0.0440469	0.887486			0.0440469	0.886838
		0.0443192	0.882266			0.0443192	0.892268			0.0443192	0.886938			0.0443192	0.886399
		0.0446263	0.88121			0.0446263	0.891774			0.0446263	0.886529			0.0446263	0.886103
		0.0450221	0.880114			0.0450221	0.891238			0.0450221	0.886124			0.0450221	0.885811
		0.0452832	0.8792			0.0452832	0.890915			0.0452832	0.885914			0.0452832	0.885662
		0.0455497	0.879085			0.0455497	0.891275			0.0455497	0.886457			0.0455497	0.886252
		0.0458233	0.879047			0.0458233	0.89165			0.0458233	0.886928			0.0458233	0.886894
		0.0460448	0.878541			0.0460448	0.891625			0.0460448	0.887091			0.0460448	0.887144
		0.0463421	0.8782			0.0463421	0.891743			0.0463421	0.887304			0.0463421	0.887401
		0.0468703	0.878133			0.0468703	0.892217			0.0468703	0.887987			0.0468703	0.888247
		0.0469789	0.878327			0.0469789	0.892643			0.0469789	0.88857			0.0469789	0.888895
		0.0472652	0.877958			0.0472652	0.892774			0.0472652	0.888802			0.0472652	0.889268
		0.0475529	0.878547			0.0475529	0.893833			0.0475529	0.890034			0.0475529	0.890529
		0.0478089	0.877908			0.0478089	0.893565			0.0478089	0.889887			0.0478089	0.890505
		0.0480972	0.878211			0.0480972	0.894264			0.0480972	0.890671			0.0480972	0.891261
		0.0483174	0.87775			0.0483174	0.894352			0.0483174	0.890876			0.0483174	0.89149
		0.0485671	0.877553			0.0485671	0.894609			0.0485671	0.89133			0.0485671	0.892025
		0.0487238	0.877167			0.0487238	0.894563			0.0487238	0.8914			0.0487238	0.892131
		0.0489905	0.877128			0.0489905	0.894788			0.0489905	0.891847			0.0489905	0.892595
		0.0493085	0.876857			0.0493085	0.89478			0.0493085	0.891895			0.0493085	0.892661
		0.0496332	0.876405			0.0496332	0.894566			0.0496332	0.891794			0.0496332	0.892626
		0.04988	0.876357			0.04988	0.894642			0.04988	0.892007			0.04988	0.892904
		0.0500959	0.876411			0.0500959	0.894815			0.0500959	0.892263			0.0500959	0.893276
		0.0503594	0.876893			0.0503594	0.895602			0.0503594	0.893227			0.0503594	0.894296
		0.0505991	0.876631			0.0505991	0.895255			0.0505991	0.892899			0.0505991	0.893988
		0.0508314	0.875702			0.0508314	0.894484			0.0508314	0.89218			0.0508314	0.893278
		0.0510342	0.874634			0.0510342	0.893462			0.0510342	0.891135			0.0510342	0.892242
		0.0512287	0.874255			0.0512287	0.892848			0.0512287	0.890571			0.0512287	0.891711
		0.0514721	0.874229			0.0514721	0.89272			0.0514721	0.890462			0.0514721	0.891663
		0.0516171	0.873354			0.0516171	0.891821			0.0516171	0.889572			0.0516171	0.890824
		0.0518671	0.872626			0.0518671	0.891033			0.0518671	0.888855			0.0518671	0.890126
		0.0522217	0.871974			0.0522217	0.89012			0.0522217	0.887917			0.0522217	0.889152
		0.0524258	0.870928			0.0524258	0.889006			0.0524258	0.886781			0.0524258	0.888008
		0.0526458	0.869794			0.0526458	0.887821			0.0526458	0.885632			0.0526458	0.886866
		0.0527793	0.869055			0.0527793	0.886808			0.0527793	0.884617			0.0527793	0.8858
		0.0530791	0.868401			0.0530791	0.886356			0.0530791	0.884259			0.0530791	0.885435
		0.0532241	0.867487			0.0532241	0.88521			0.0532241	0.883118			0.0532241	0.884294
		0.0533941	0.866549			0.0533941	0.884144			0.0533941	0.882055			0.0533941	0.88323
		0.0536706	0.865903			0.0536706	0.883375			0.0536706	0.881391			0.0536706	0.882568
		0.0539824	0.865092			0.0539824	0.882344			0.0539824	0.880374			0.0539824	0.881602
		0.0541511	0.864653			0.0541511	0.881614			0.0541511	0.879636			0.0541511	0.88084
		0.0543549	0.863705			0.0543549	0.880509			0.0543549	0.87855			0.0543549	0.879843
		0.0544859	0.861729			0.0544859	0.878578			0.0544859	0.876699			0.0544859	0.878045
		0.0548004	0.861185			0.0548004	0.877874			0.0548004	0.876113			0.0548004	0.877445
		0.0549152	0.860753			0.0549152	0.877277			0.0549152	0.875591			0.0549152	0.876907
		0.0551632	0.860416			0.0551632	0.876754			0.0551632	0.875086			0.0551632	0.876439
		0.0552568	0.859881			0.0552568	0.87593			0.0552568	0.874337			0.0552568	0.875846
		0.0554142	0.859282			0.0554142	0.875288			0.0554142	0.873698			0.0554142	0.875263
		0.0556982	0.858275			0.0556982	0.874157			0.0556982	0.872613			0.0556982	0.8743
		0.0558617	0.857943			0.0558617	0.873684			0.0558617	0.872097			0.0558617	0.87381
		0.0560723	0.856765			0.0560723	0.872874			0.0560723	0.87143			0.0560723	0.873223
		0.0563111	0.85613			0.0563111	0.872218			0.0563111	0.870869			0.0563111	0.872734
		0.0564623	0.856153			0.0564623	0.871958			0.0564623	0.870712			0.0564623	0.872624
		0.0566884	0.855494			0.0566884	0.871165			0.0566884	0.869992			0.0566884	0.87198
		0.0568824	0.854659			0.0568824	0.870218			0.0568824	0.869141			0.0568824	0.871223
		0.0571286	0.854537			0.0571286	0.870127			0.0571286	0.869123			0.0571286	0.871289
		0.057338	0.854269			0.057338	0.869779			0.057338	0.868787			0.057338	0.870975
		0.0574563	0.853647			0.0574563	0.869127			0.0574563	0.868137			0.0574563	0.870362
		0.0576338	0.853554			0.0576338	0.868825			0.0576338	0.867862			0.0576338	0.870241
		0.0577634	0.853262			0.0577634	0.868388			0.0577634	0.867575			0.0577634	0.870062
		0.0579828	0.852998			0.0579828	0.86793			0.0579828	0.867186			0.0579828	0.869765
		0.0581077	0.853151			0.0581077	0.867912			0.0581077	0.867199			0.0581077	0.869871
		0.0582481	0.852739			0.0582481	0.867283			0.0582481	0.866636			0.0582481	0.869411
		0.0584657	0.852538			0.0584657	0.866917			0.0584657	0.866298			0.0584657	0.8692
		0.0587324	0.852616			0.0587324	0.866995			0.0587324	0.866321			0.0587324	0.869232
		0.0588715	0.852449			0.0588715	0.866803			0.0588715	0.866265			0.0588715	0.869353
		0.0589638	0.852551			0.0589638	0.8669			0.0589638	0.866417			0.0589638	0.869591
		0.0591558	0.851879			0.0591558	0.866383			0.0591558	0.866004			0.0591558	0.869279
		0.0593926	0.851775			0.0593926	0.866226			0.0593926	0.865895			0.0593926	0.869319
		0.0596406	0.852053			0.0596406	0.86639			0.0596406	0.866063			0.0596406	0.869524
		0.0596824	0.852253			0.0596824	0.866459			0.0596824	0.86611			0.0596824	0.869649
		0.0598491	0.852433			0.0598491	0.866324			0.0598491	0.866064			0.0598491	0.869686
		0.0600647	0.853184			0.0600647	0.867043			0.0600647	0.866854			0.0600647	0.870631
		0.0603248	0.853205			0.0603248	0.867093			0.0603248	0.866858			0.0603248	0.870599
		0.0604374	0.853724			0.0604374	0.867521			0.0604374	0.867283			0.0604374	0.871103
		0.0606293	0.853772			0.0606293	0.867536			0.0606293	0.867341			0.0606293	0.871259
		0.0607489	0.854046			0.0607489	0.86774			0.0607489	0.867577			0.0607489	0.871574
		0.0608318	0.854019			0.0608318	0.867561			0.0608318	0.867457			0.0608318	0.871485
		0.0610691	0.854255			0.0610691	0.867745			0.0610691	0.86766			0.0610691	0.87176
		0.0611256	0.854253			0.0611256	0.867739			0.0611256	0.867742			0.0611256	0.871874
		0.0613514	0.854749			0.0613514	0.868336			0.0613514	0.868394			0.0613514	0.872527
		0.0615111	0.855113			0.0615111	0.868779			0.0615111	0.868909			0.0615111	0.873176
		0.0618154	0.855347			0.0618154	0.868928			0.0618154	0.869264			0.0618154	0.873596
		0.0619373	0.855088			0.0619373	0.86884			0.0619373	0.869288			0.0619373	0.873648
		0.0620935	0.855433			0.0620935	0.869148			0.0620935	0.869574			0.0620935	0.873989
		0.0621757	0.856337			0.0621757	0.870152			0.0621757	0.870545			0.0621757	0.874918
		0.062244	0.856936			0.062244	0.870733			0.062244	0.871078			0.062244	0.875528
		0.0623948	0.857493			0.0623948	0.871136			0.0623948	0.871621			0.0623948	0.876209
		0.0625927	0.858134			0.0625927	0.871652			0.0625927	0.872033			0.0625927	0.876626
		0.0627897	0.858187			0.0627897	0.871835			0.0627897	0.872256			0.0627897	0.876912
		0.0629503	0.858694			0.0629503	0.872242			0.0629503	0.872786			0.0629503	0.877381
		0.0630742	0.859082			0.0630742	0.872713			0.0630742	0.87337			0.0630742	0.878004
		0.0632844	0.857829			0.0632844	0.871699			0.0632844	0.87244			0.0632844	0.877102
		0.0633775	0.85854			0.0633775	0.872321			0.0633775	0.873077			0.0633775	0.877778
		0.0635231	0.859536			0.0635231	0.873256			0.0635231	0.874036			0.0635231	0.878768
		0.0637216	0.860146			0.0637216	0.873901			0.0637216	0.874644			0.0637216	0.879367
		0.0639473	0.860719			0.0639473	0.87452			0.0639473	0.875242			0.0639473	0.879825
		0.0640616	0.860718			0.0640616	0.874518			0.0640616	0.875226			0.0640616	0.879886
		0.0642029	0.861613			0.0642029	0.875109			0.0642029	0.875782			0.0642029	0.880308
		0.0643265	0.862065			0.0643265	0.875347			0.0643265	0.875931			0.0643265	0.8804
		0.0644881	0.862806			0.0644881	0.87595			0.0644881	0.876492			0.0644881	0.880915
		0.064678	0.862941			0.064678	0.876144			0.064678	0.876762			0.064678	0.881149
		0.0647621	0.864236			0.0647621	0.877222			0.0647621	0.877802			0.0647621	0.882118
		0.064867	0.865172			0.064867	0.8781			0.064867	0.878719			0.064867	0.883002
		0.0650485	0.86563			0.0650485	0.878244			0.0650485	0.878922			0.0650485	0.88313
		0.0651147	0.866075			0.0651147	0.878634			0.0651147	0.879462			0.0651147	0.883639
		0.0652398	0.86604			0.0652398	0.878549			0.0652398	0.879371			0.0652398	0.883482
		0.0653927	0.86634			0.0653927	0.878951			0.0653927	0.879903			0.0653927	0.883821
		0.0654828	0.866444			0.0654828	0.87922			0.0654828	0.880161			0.0654828	0.884007
		0.0657005	0.866443			0.0657005	0.879334			0.0657005	0.88043			0.0657005	0.884237
		0.065821	0.865985			0.065821	0.878925			0.065821	0.880011			0.065821	0.883663
		0.0661168	0.865263			0.0661168	0.878636			0.0661168	0.879771			0.0661168	0.883426
		0.0661853	0.864837			0.0661853	0.878597			0.0661853	0.879908			0.0661853	0.88336
		0.0663529	0.863513			0.0663529	0.877499			0.0663529	0.878818			0.0663529	0.882235
		0.0664281	0.863282			0.0664281	0.87709			0.0664281	0.878401			0.0664281	0.881667
		0.0665406	0.862479			0.0665406	0.87616			0.0665406	0.877633			0.0665406	0.880905
		0.0667278	0.862356			0.0667278	0.87586			0.0667278	0.877471			0.0667278	0.880774
		0.0668687	0.861478			0.0668687	0.87496			0.0668687	0.87662			0.0668687	0.879883
		0.0669652	0.861342			0.0669652	0.874902			0.0669652	0.876725			0.0669652	0.879993
		0.0671495	0.860957			0.0671495	0.874589			0.0671495	0.876477			0.0671495	0.879749
		0.0672951	0.859754			0.0672951	0.873551			0.0672951	0.875587			0.0672951	0.878759
		0.0674401	0.859573			0.0674401	0.873451			0.0674401	0.875543			0.0674401	0.87869
		0.0675275	0.858771			0.0675275	0.872739			0.0675275	0.874799			0.0675275	0.87779
		0.0676876	0.857666			0.0676876	0.872036			0.0676876	0.874166			0.0676876	0.877037
		0.0677655	0.856116			0.0677655	0.870712			0.0677655	0.872994			0.0677655	0.875795
		0.0678616	0.855853			0.0678616	0.870324			0.0678616	0.872654			0.0678616	0.875415
		0.0680826	0.85574			0.0680826	0.87021			0.0680826	0.872633			0.0680826	0.87535
		0.0681691	0.855882			0.0681691	0.870125			0.0681691	0.872554			0.0681691	0.875221
		0.0682936	0.855037			0.0682936	0.869461			0.0682936	0.872038			0.0682936	0.874714
		0.0684281	0.854266			0.0684281	0.8687			0.0684281	0.871417			0.0684281	0.873972
		0.0685084	0.853148			0.0685084	0.867957			0.0685084	0.870867			0.0685084	0.87331
		0.0686842	0.851789			0.0686842	0.86673			0.0686842	0.869773			0.0686842	0.872213
		0.0688401	0.850935			0.0688401	0.865908			0.0688401	0.86905			0.0688401	0.87143
		0.0689364	0.850264			0.0689364	0.865112			0.0689364	0.868356			0.0689364	0.870697
		0.0690703	0.849702			0.0690703	0.864501			0.0690703	0.86785			0.0690703	0.870148
		0.0692627	0.848026			0.0692627	0.863318			0.0692627	0.866846			0.0692627	0.869124
		0.0694126	0.846461			0.0694126	0.861782			0.0694126	0.865302			0.0694126	0.867578
		0.0694509	0.845353			0.0694509	0.861147			0.0694509	0.864863			0.0694509	0.867073
		0.0694966	0.844304			0.0694966	0.860348			0.0694966	0.864253			0.0694966	0.866419
		0.0696749	0.843379			0.0696749	0.859492			0.0696749	0.863439			0.0696749	0.865584
		0.0697766	0.842207			0.0697766	0.858422			0.0697766	0.862568			0.0697766	0.864744
		0.0699889	0.84056			0.0699889	0.856983			0.0699889	0.861439			0.0699889	0.863675
		0.0701331	0.838712			0.0701331	0.855495			0.0701331	0.860082			0.0701331	0.862311
		0.0701784	0.838692			0.0701784	0.855653			0.0701784	0.860388			0.0701784	0.86258
		0.0703486	0.837317			0.0703486	0.854432			0.0703486	0.859214			0.0703486	0.861436
		0.070417	0.835887			0.070417	0.853286			0.070417	0.858188			0.070417	0.860444
		0.0706276	0.834824			0.0706276	0.852497			0.0706276	0.857625			0.0706276	0.859886
		0.0707071	0.834185			0.0707071	0.852233			0.0707071	0.857463			0.0707071	0.859697
		0.0708031	0.833633			0.0708031	0.851824			0.0708031	0.85722			0.0708031	0.859525
		0.0710109	0.833134			0.0710109	0.851584			0.0710109	0.857222			0.0710109	0.859416
		0.0711068	0.832247			0.0711068	0.850873			0.0711068	0.856699			0.0711068	0.85891
		0.0711925	0.831941			0.0711925	0.850482			0.0711925	0.856402			0.0711925	0.858692
		0.0713582	0.831824			0.0713582	0.850456			0.0713582	0.856499			0.0713582	0.858809
		0.0714249	0.83074			0.0714249	0.849626			0.0714249	0.855675			0.0714249	0.858092
		0.0715106	0.829995			0.0715106	0.849102			0.0715106	0.855304			0.0715106	0.857748
		0.0716389	0.82915			0.0716389	0.848201			0.0716389	0.854484			0.0716389	0.856993
		0.0717621	0.828726			0.0717621	0.84751			0.0717621	0.853883			0.0717621	0.856437
		0.0719656	0.828371			0.0719656	0.847209			0.0719656	0.853648			0.0719656	0.856293
		0.072057	0.827868			0.072057	0.84678			0.072057	0.85338			0.072057	0.856077
		0.0721057	0.827569			0.0721057	0.846541			0.0721057	0.853398			0.0721057	0.856116
		0.0722204	0.828131			0.0722204	0.846824			0.0722204	0.853534			0.0722204	0.856209
		0.0722926	0.827923			0.0722926	0.846589			0.0722926	0.853301			0.0722926	0.856029
		0.072363	0.827443			0.072363	0.846154			0.072363	0.852938			0.072363	0.855631
		0.0725884	0.827489			0.0725884	0.846232			0.0725884	0.853017			0.0725884	0.855789
		0.072696	0.827915			0.072696	0.846516			0.072696	0.85326			0.072696	0.856068
		0.0728005	0.82805			0.0728005	0.846365			0.0728005	0.853113			0.0728005	0.856017
		0.0729094	0.828291			0.0729094	0.846609			0.0729094	0.853338			0.0729094	0.856241
		0.0729902	0.82828			0.0729902	0.846365			0.0729902	0.853133			0.0729902	0.856091
		0.073139	0.828911			0.073139	0.846744			0.073139	0.853521			0.073139	0.856517
		0.0732785	0.828726			0.0732785	0.846469			0.0732785	0.853321			0.0732785	0.856304
		0.0733404	0.829839			0.0733404	0.847271			0.0733404	0.853999			0.0733404	0.857004
		0.0735148	0.830396			0.0735148	0.8476			0.0735148	0.854401			0.0735148	0.857479
		0.0736472	0.830298			0.0736472	0.847492			0.0736472	0.854242			0.0736472	0.857401
		0.0738518	0.830366			0.0738518	0.84729			0.0738518	0.854013			0.0738518	0.857173
		0.0739209	0.830999			0.0739209	0.847909			0.0739209	0.854641			0.0739209	0.857915
		0.0740243	0.830849			0.0740243	0.847614			0.0740243	0.854377			0.0740243	0.857689
		0.0741506	0.831858			0.0741506	0.848351			0.0741506	0.855129			0.0741506	0.85845
		0.074214	0.832564			0.074214	0.848778			0.074214	0.855541			0.074214	0.858811
		0.0742681	0.833673			0.0742681	0.84972			0.0742681	0.856373			0.0742681	0.859695
		0.0744306	0.83379			0.0744306	0.849826			0.0744306	0.856495			0.0744306	0.859837
		0.0744914	0.834414			0.0744914	0.850125			0.0744914	0.856768			0.0744914	0.860164
		0.0745797	0.83451			0.0745797	0.849993			0.0745797	0.856587			0.0745797	0.860038
		0.074673	0.835203			0.074673	0.850291			0.074673	0.856746			0.074673	0.860138
		0.0748043	0.835807			0.0748043	0.850481			0.0748043	0.856817			0.0748043	0.860256
		0.0748354	0.837337			0.0748354	0.851542			0.0748354	0.857675			0.0748354	0.86112
		0.0750418	0.838371			0.0750418	0.851937			0.0750418	0.858005			0.0750418	0.861517
		0.0750977	0.839441			0.0750977	0.852378			0.0750977	0.858303			0.0750977	0.861892
		0.0752598	0.839863			0.0752598	0.852331			0.0752598	0.8582			0.0752598	0.861727
		0.075357	0.841005			0.075357	0.853112			0.075357	0.858814			0.075357	0.86232
		0.0754516	0.840796			0.0754516	0.852725			0.0754516	0.858409			0.0754516	0.861958
		0.0756183	0.842334			0.0756183	0.853933			0.0756183	0.85956			0.0756183	0.863088
		0.0757321	0.843541			0.0757321	0.854733			0.0757321	0.860238			0.0757321	0.863811
		0.0757561	0.844681			0.0757561	0.855481			0.0757561	0.860868			0.0757561	0.864386
		0.0759197	0.846352			0.0759197	0.856857			0.0759197	0.862004			0.0759197	0.865514
		0.0759631	0.847774			0.0759631	0.857764			0.0759631	0.862793			0.0759631	0.866325
		0.0760309	0.847379			0.0760309	0.857342			0.0760309	0.862319			0.0760309	0.865797
		0.0762453	0.847641			0.0762453	0.857293			0.0762453	0.862211			0.0762453	0.865746
		0.07633	0.848712			0.07633	0.857908			0.07633	0.862643			0.07633	0.866218
		0.0764258	0.849319			0.0764258	0.858339			0.0764258	0.86283			0.0764258	0.866296
		0.0765229	0.849536			0.0765229	0.858258			0.0765229	0.862718			0.0765229	0.866262
		0.0766176	0.850158			0.0766176	0.858444			0.0766176	0.862824			0.0766176	0.866405
		0.0768023	0.85075			0.0768023	0.859074			0.0768023	0.863393			0.0768023	0.866969
		0.0768533	0.851637			0.0768533	0.859629			0.0768533	0.863842			0.0768533	0.867418
		0.0769108	0.851192			0.0769108	0.859063			0.0769108	0.863263			0.0769108	0.86685
		0.0770367	0.851373			0.0770367	0.858982			0.0770367	0.863075			0.0770367	0.866554
		0.0771396	0.852422			0.0771396	0.860214			0.0771396	0.864139			0.0771396	0.867493
		0.0771984	0.852808			0.0771984	0.860228			0.0771984	0.863965			0.0771984	0.867284
		0.0774169	0.853415			0.0774169	0.860839			0.0774169	0.864489			0.0774169	0.86781
		0.0775128	0.853338			0.0775128	0.860496			0.0775128	0.864021			0.0775128	0.867347
		0.0775362	0.853765			0.0775362	0.860738			0.0775362	0.864222			0.0775362	0.867561
		0.0776034	0.854282			0.0776034	0.8608			0.0776034	0.864164			0.0776034	0.867461
		0.0777508	0.854763			0.0777508	0.861152			0.0777508	0.864491			0.0777508	0.867766
		0.0778149	0.855244			0.0778149	0.861232			0.0778149	0.864449			0.0778149	0.867637
		0.0779677	0.855913			0.0779677	0.861463			0.0779677	0.864548			0.0779677	0.867876
		0.0780607	0.85655			0.0780607	0.861712			0.0780607	0.864654			0.0780607	0.868054
		0.0781623	0.856788			0.0781623	0.861865			0.0781623	0.864796			0.0781623	0.868225
		0.0783043	0.857894			0.0783043	0.862625			0.0783043	0.865311			0.0783043	0.868684
		0.0783868	0.858069			0.0783868	0.862693			0.0783868	0.865239			0.0783868	0.868627
		0.0785384	0.858891			0.0785384	0.863464			0.0785384	0.865975			0.0785384	0.869273
		0.0786035	0.859482			0.0786035	0.863711			0.0786035	0.866141			0.0786035	0.869259
		0.0786482	0.859122			0.0786482	0.8632			0.0786482	0.865526			0.0786482	0.868606
		0.0786885	0.859545			0.0786885	0.863541			0.0786885	0.865752			0.0786885	0.868796
		0.078831	0.859703			0.078831	0.863911			0.078831	0.866117			0.078831	0.869098
		0.0788914	0.859242			0.0788914	0.863381			0.0788914	0.865541			0.0788914	0.868568
		0.0789302	0.859301			0.0789302	0.863274			0.0789302	0.865361			0.0789302	0.868354
		0.0790793	0.859968			0.0790793	0.863481			0.0790793	0.865347			0.0790793	0.868329
		0.0792312	0.858788			0.0792312	0.862408			0.0792312	0.864245			0.0792312	0.867198
		0.0792799	0.858743			0.0792799	0.862184			0.0792799	0.864			0.0792799	0.866935
		0.0794298	0.858421			0.0794298	0.862153			0.0794298	0.864016			0.0794298	0.866968
		0.0794998	0.858131			0.0794998	0.862036			0.0794998	0.863841			0.0794998	0.866763
		0.079544	0.857483			0.079544	0.861534			0.079544	0.863358			0.079544	0.866381
		0.0797361	0.85747			0.0797361	0.861496			0.0797361	0.86335			0.0797361	0.866342
		0.079837	0.85782			0.079837	0.861789			0.079837	0.863564			0.079837	0.866471
		0.0799122	0.857184			0.0799122	0.861412			0.0799122	0.863234			0.0799122	0.866142
		0.0800271	0.856893			0.0800271	0.861596			0.0800271	0.86341			0.0800271	0.866323
		0.0801036	0.856048			0.0801036	0.861122			0.0801036	0.862864			0.0801036	0.865736
		0.0801501	0.856563			0.0801501	0.861545			0.0801501	0.863222			0.0801501	0.866111
		0.0803156	0.855772			0.0803156	0.860912			0.0803156	0.862598			0.0803156	0.865553
		0.0803254	0.855598			0.0803254	0.860503			0.0803254	0.862126			0.0803254	0.865084
		0.0803988	0.854334			0.0803988	0.85953			0.0803988	0.86118			0.0803988	0.864135
		0.0805382	0.853506			0.0805382	0.858845			0.0805382	0.860596			0.0805382	0.863505
		0.0806409	0.852422			0.0806409	0.858317			0.0806409	0.860092			0.0806409	0.862942
		0.0807981	0.852331			0.0807981	0.858538			0.0807981	0.860225			0.0807981	0.863096
		0.080949	0.853001			0.080949	0.859108			0.080949	0.860795			0.080949	0.86362
		0.0810217	0.851794			0.0810217	0.85827			0.0810217	0.859985			0.0810217	0.862806
		0.081128	0.851457			0.081128	0.858248			0.081128	0.859992			0.081128	0.862895
		0.0811581	0.850949			0.0811581	0.858173			0.0811581	0.860017			0.0811581	0.862876
		0.0812202	0.850701			0.0812202	0.858003			0.0812202	0.85973			0.0812202	0.862599
		0.0813575	0.850318			0.0813575	0.85783			0.0813575	0.859692			0.0813575	0.862538
		0.0814349	0.84968			0.0814349	0.85749			0.0814349	0.859426			0.0814349	0.862208
		0.0814738	0.848189			0.0814738	0.856374			0.0814738	0.858213			0.0814738	0.860981
		0.0815378	0.848029			0.0815378	0.856617			0.0815378	0.858538			0.0815378	0.861236
		0.0816413	0.847388			0.0816413	0.856455			0.0816413	0.858406			0.0816413	0.860973
		0.0817405	0.846393			0.0817405	0.855298			0.0817405	0.85736			0.0817405	0.859958
		0.0818112	0.84606			0.0818112	0.85499			0.0818112	0.857114			0.0818112	0.859639
		0.0819919	0.845787			0.0819919	0.8547			0.0819919	0.856786			0.0819919	0.859273
		0.082034	0.846065			0.082034	0.855071			0.082034	0.857194			0.082034	0.859598
		0.082061	0.845592			0.082061	0.854952			0.082061	0.857071			0.082061	0.859421
		0.0821231	0.845356			0.0821231	0.854703			0.0821231	0.856924			0.0821231	0.85926
		0.0822245	0.844992			0.0822245	0.854442			0.0822245	0.856695			0.0822245	0.85902
		0.0823361	0.844139			0.0823361	0.853872			0.0823361	0.85598			0.0823361	0.858329
		0.0825135	0.843121			0.0825135	0.853072			0.0825135	0.855317			0.0825135	0.857671
		0.0825685	0.841762			0.0825685	0.852117			0.0825685	0.85446			0.0825685	0.856803
		0.0826117	0.841213			0.0826117	0.852093			0.0826117	0.854499			0.0826117	0.856978
		0.0827207	0.840781			0.0827207	0.852104			0.0827207	0.854407			0.0827207	0.856862
		0.0828173	0.83999			0.0828173	0.851751			0.0828173	0.854138			0.0828173	0.85657
		0.0828768	0.838629			0.0828768	0.850865			0.0828768	0.853469			0.0828768	0.855897
		0.0830695	0.838031			0.0830695	0.850251			0.0830695	0.85279			0.0830695	0.855274
		0.0831411	0.837986			0.0831411	0.850353			0.0831411	0.852832			0.0831411	0.855231
		0.083227	0.837334			0.083227	0.850108			0.083227	0.852517			0.083227	0.854837
		0.0832882	0.837348			0.0832882	0.850403			0.0832882	0.852599			0.0832882	0.855
		0.0833964	0.836252			0.0833964	0.849546			0.0833964	0.851969			0.0833964	0.854437
		0.0834311	0.835873			0.0834311	0.849313			0.0834311	0.85167			0.0834311	0.854066
		0.0834921	0.835154			0.0834921	0.848768			0.0834921	0.851281			0.0834921	0.853715
		0.0836495	0.835238			0.0836495	0.849161			0.0836495	0.851848			0.0836495	0.854247
		0.0837382	0.834075			0.0837382	0.847924			0.0837382	0.850686			0.0837382	0.853045
		0.0838634	0.833555			0.0838634	0.847703			0.0838634	0.850489			0.0838634	0.852911
		0.0839053	0.833111			0.0839053	0.847547			0.0839053	0.850312			0.0839053	0.852681
		0.0839411	0.831858			0.0839411	0.846608			0.0839411	0.8494			0.0839411	0.851867
		0.0841406	0.83006			0.0841406	0.845148			0.0841406	0.848088			0.0841406	0.850559
		0.0842424	0.829274			0.0842424	0.844732			0.0842424	0.847701			0.0842424	0.850146
		0.0842424	0.828016			0.0842424	0.843918			0.0842424	0.846964			0.0842424	0.849354
		0.0843352	0.827672			0.0843352	0.843699			0.0843352	0.846724			0.0843352	0.849162
		0.084444	0.827386			0.084444	0.843701			0.084444	0.846849			0.084444	0.849346
		0.084444	0.827718			0.084444	0.84353			0.084444	0.846668			0.084444	0.849079
		0.0845044	0.826414			0.0845044	0.842808			0.0845044	0.846166			0.0845044	0.848703
		0.0846196	0.825585			0.0846196	0.842277			0.0846196	0.845673			0.0846196	0.848261
		0.0847134	0.823985			0.0847134	0.841187			0.0847134	0.844882			0.0847134	0.847551
		0.084791	0.823453			0.084791	0.841177			0.084791	0.844961			0.084791	0.847613
		0.0848458	0.822649			0.0848458	0.840734			0.0848458	0.844595			0.0848458	0.847258
		0.084986	0.822596			0.084986	0.840607			0.084986	0.844592			0.084986	0.847171
		0.085046	0.821546			0.085046	0.839737			0.085046	0.84371			0.085046	0.846302
		0.0852257	0.820382			0.0852257	0.838984			0.0852257	0.843136			0.0852257	0.84582
		0.085255	0.819741			0.085255	0.838513			0.085255	0.842761			0.085255	0.845514
		0.0853241	0.819167			0.0853241	0.837979			0.0853241	0.842326			0.0853241	0.845083
		0.085433	0.817888			0.085433	0.836815			0.085433	0.8411			0.085433	0.843844
		0.085502	0.819181			0.085502	0.837747			0.085502	0.841961			0.085502	0.844662
		0.0855709	0.820135			0.0855709	0.838626			0.0855709	0.842697			0.0855709	0.845371
		0.0857284	0.819504			0.0857284	0.83794			0.0857284	0.842257			0.0857284	0.844915
		0.0857892	0.81951			0.0857892	0.838188			0.0857892	0.842654			0.0857892	0.845239
		0.0858421	0.819974			0.0858421	0.838891			0.0858421	0.843288			0.0858421	0.845855
		0.0858685	0.819391			0.0858685	0.838646			0.0858685	0.843115			0.0858685	0.845709
		0.0859582	0.81872			0.0859582	0.837996			0.0859582	0.842552			0.0859582	0.845251
		0.0860715	0.818063			0.0860715	0.837582			0.0860715	0.842233			0.0860715	0.844974
		0.0861058	0.819047			0.0861058	0.838605			0.0861058	0.843192			0.0861058	0.845892
		0.086232	0.818111			0.086232	0.837659			0.086232	0.842298			0.086232	0.845032
		0.0863109	0.816869			0.0863109	0.836507			0.0863109	0.841183			0.0863109	0.843961
		0.0864107	0.817577			0.0864107	0.837413			0.0864107	0.842067			0.0864107	0.844765
		0.0864553	0.817375			0.0864553	0.837099			0.0864553	0.841818			0.0864553	0.844559
		0.0865549	0.816302			0.0865549	0.836333			0.0865549	0.841032			0.0865549	0.843791
		0.0866151	0.815683			0.0866151	0.835627			0.0866151	0.840478			0.0866151	0.843155
		0.0866883	0.81583			0.0866883	0.836046			0.0866883	0.840722			0.0866883	0.843418
		0.0868165	0.815561			0.0868165	0.835845			0.0868165	0.840561			0.0868165	0.843224
		0.086853	0.815321			0.086853	0.835471			0.086853	0.840311			0.086853	0.842974
		0.0868922	0.814654			0.0868922	0.834857			0.0868922	0.839725			0.0868922	0.842258
		0.0869469	0.814763			0.0869469	0.834922			0.0869469	0.839791			0.0869469	0.842189
		0.0871137	0.814636			0.0871137	0.834979			0.0871137	0.83992			0.0871137	0.842291
		0.0872696	0.81279			0.0872696	0.833432			0.0872696	0.838488			0.0872696	0.840949
		0.0873943	0.812963			0.0873943	0.833757			0.0873943	0.839032			0.0873943	0.841399
		0.0874306	0.812438			0.0874306	0.833229			0.0874306	0.838529			0.0874306	0.840888
		0.0874877	0.811656			0.0874877	0.832751			0.0874877	0.838031			0.0874877	0.840497
		0.0875919	0.811453			0.0875919	0.832899			0.0875919	0.838008			0.0875919	0.840403
		0.0876068	0.810841			0.0876068	0.832198			0.0876068	0.837199			0.0876068	0.839634
		0.0876695	0.81011			0.0876695	0.831106			0.0876695	0.836127			0.0876695	0.838615
		0.0877742	0.810662			0.0877742	0.831399			0.0877742	0.83639			0.0877742	0.838927
		0.0878652	0.81097			0.0878652	0.831465			0.0878652	0.836505			0.0878652	0.839053
		0.0879284	0.810305			0.0879284	0.831112			0.0879284	0.836242			0.0879284	0.838819
		0.0880283	0.810613			0.0880283	0.831323			0.0880283	0.836442			0.0880283	0.83902
		0.0881319	0.809948			0.0881319	0.830902			0.0881319	0.836109			0.0881319	0.838718
		0.0881872	0.809201			0.0881872	0.830112			0.0881872	0.835418			0.0881872	0.838015
		0.0882353	0.809399			0.0882353	0.829991			0.0882353	0.835161			0.0882353	0.837802
		0.0883798	0.808775			0.0883798	0.829374			0.0883798	0.834416			0.0883798	0.836906
		0.0883798	0.809012			0.0883798	0.829882			0.0883798	0.835042			0.0883798	0.83755
		0.0884292	0.808466			0.0884292	0.829537			0.0884292	0.834487			0.0884292	0.837033
		0.0885093	0.808375			0.0885093	0.829883			0.0885093	0.834638			0.0885093	0.837212
		0.0885957	0.807341			0.0885957	0.828979			0.0885957	0.833807			0.0885957	0.836333
		0.088636	0.807342			0.088636	0.828847			0.088636	0.833917			0.088636	0.836429
		0.0887376	0.806241			0.0887376	0.827631			0.0887376	0.832641			0.0887376	0.835122
		0.0888748	0.806331			0.0888748	0.827921			0.0888748	0.833044			0.0888748	0.835477
		0.0889552	0.805602			0.0889552	0.827276			0.0889552	0.83239			0.0889552	0.834843
		0.0889915	0.807891			0.0889915	0.828955			0.0889915	0.833921			0.0889915	0.836364
		0.0890659	0.808069			0.0890659	0.829168			0.0890659	0.834109			0.0890659	0.836589
		0.0891461	0.809172			0.0891461	0.829746			0.0891461	0.834669			0.0891461	0.837125
		0.0891671	0.808177			0.0891671	0.828896			0.0891671	0.833684			0.0891671	0.836092
		0.0892725	0.807178			0.0892725	0.82822			0.0892725	0.833194			0.0892725	0.835653
		0.0894001	0.806933			0.0894001	0.827723			0.0894001	0.832626			0.0894001	0.835035
		0.0894515	0.807162			0.0894515	0.82769			0.0894515	0.832774			0.0894515	0.835104
		0.0894869	0.807909			0.0894869	0.828022			0.0894869	0.832843			0.0894869	0.835227
		0.0895939	0.807705			0.0895939	0.828158			0.0895939	0.833041			0.0895939	0.835426
		0.0897046	0.807619			0.0897046	0.827877			0.0897046	0.832584			0.0897046	0.834882
		0.0897166	0.806347			0.0897166	0.826841			0.0897166	0.831583			0.0897166	0.833847
		0.0898548	0.807298			0.0898548	0.827416			0.0898548	0.832195			0.0898548	0.834513
		0.0899059	0.807809			0.0899059	0.827622			0.0899059	0.83228			0.0899059	0.834537
		0.0899671	0.807725			0.0899671	0.827405			0.0899671	0.832057			0.0899671	0.834292
		0.0900055	0.808319			0.0900055	0.82796			0.0900055	0.832397			0.0900055	0.83464
		0.0901232	0.807522			0.0901232	0.827622			0.0901232	0.832209			0.0901232	0.834469
		0.0901885	0.807085			0.0901885	0.827397			0.0901885	0.83197			0.0901885	0.834256
		0.090343	0.807268			0.090343	0.827638			0.090343	0.832242			0.090343	0.834429
		0.0904371	0.807986			0.0904371	0.828454			0.0904371	0.832978			0.0904371	0.835119
		0.090491	0.807314			0.090491	0.828065			0.090491	0.832591			0.090491	0.834768
		0.0906005	0.807038			0.0906005	0.828032			0.0906005	0.832382			0.0906005	0.834477
		0.0906593	0.806836			0.0906593	0.827423			0.0906593	0.831796			0.0906593	0.8339
		0.0906862	0.806335			0.0906862	0.827573			0.0906862	0.831818			0.0906862	0.834057
		0.0907356	0.806993			0.0907356	0.828587			0.0907356	0.832905			0.0907356	0.835122
		0.090871	0.806745			0.090871	0.828499			0.090871	0.832801			0.090871	0.834927
		0.0909091	0.80737			0.0909091	0.828578			0.0909091	0.832774			0.0909091	0.834984
		0.0909639	0.807499			0.0909639	0.828381			0.0909639	0.832521			0.0909639	0.834799
		0.0910337	0.807427			0.0910337	0.828446			0.0910337	0.832458			0.0910337	0.834815
		0.0911133	0.806938			0.0911133	0.828079			0.0911133	0.832082			0.0911133	0.834398
		0.0912079	0.805728			0.0912079	0.827337			0.0912079	0.83144			0.0912079	0.833772
		0.0912203	0.805587			0.0912203	0.826992			0.0912203	0.831069			0.0912203	0.833498
		0.0912799	0.805867			0.0912799	0.827271			0.0912799	0.831602			0.0912799	0.834082
		0.0914065	0.805204			0.0914065	0.82718			0.0914065	0.831584			0.0914065	0.834027
		0.0914661	0.805202			0.0914661	0.827377			0.0914661	0.831891			0.0914661	0.834307
		0.0915255	0.804653			0.0915255	0.827093			0.0915255	0.831606			0.0915255	0.833991
		0.0916048	0.80426			0.0916048	0.826704			0.0916048	0.831216			0.0916048	0.833518
		0.0916543	0.804069			0.0916543	0.826627			0.0916543	0.831316			0.0916543	0.833614
		0.0917358	0.803271			0.0917358	0.826068			0.0917358	0.830748			0.0917358	0.833005
		0.0918741	0.802426			0.0918741	0.825173			0.0918741	0.829775			0.0918741	0.832174
		0.0919383	0.802285			0.0919383	0.82484			0.0919383	0.829439			0.0919383	0.831854
		0.0919654	0.803115			0.0919654	0.825295			0.0919654	0.829864			0.0919654	0.832367
		0.0920246	0.803357			0.0920246	0.824915			0.0920246	0.829515			0.0920246	0.832077
		0.092128	0.803987			0.092128	0.825069			0.092128	0.829579			0.092128	0.83221
		0.0921477	0.803942			0.0921477	0.824957			0.0921477	0.829433			0.0921477	0.83209
		0.0921969	0.803939			0.0921969	0.824774			0.0921969	0.829288			0.0921969	0.832022
		0.0922754	0.803963			0.0922754	0.824562			0.0922754	0.829265			0.0922754	0.832103
		0.0924327	0.803397			0.0924327	0.824432			0.0924327	0.829063			0.0924327	0.831816
		0.0924817	0.804027			0.0924817	0.825507			0.0924817	0.830127			0.0924817	0.832816
		0.092516	0.805786			0.092516	0.82652			0.092516	0.830805			0.092516	0.833398
		0.0925797	0.805764			0.0925797	0.826293			0.0925797	0.830573			0.0925797	0.833133
		0.0926654	0.805935			0.0926654	0.82655			0.0926654	0.830843			0.0926654	0.83336
		0.0927143	0.806358			0.0927143	0.826921			0.0927143	0.831135			0.0927143	0.83367
		0.0928756	0.806649			0.0928756	0.827115			0.0928756	0.831317			0.0928756	0.833834
		0.0928829	0.8078			0.0928829	0.828048			0.0928829	0.832101			0.0928829	0.834629
		0.0929122	0.8085			0.0929122	0.828893			0.0929122	0.832759			0.0929122	0.835152
		0.0930243	0.809419			0.0930243	0.829421			0.0930243	0.833309			0.0930243	0.835639
		0.0931316	0.80939			0.0931316	0.82983			0.0931316	0.833705			0.0931316	0.836063
		0.0931876	0.808677			0.0931876	0.829339			0.0931876	0.833287			0.0931876	0.835508
		0.0933017	0.807799			0.0933017	0.829072			0.0933017	0.833097			0.0933017	0.835239
		0.0933941	0.808336			0.0933941	0.830016			0.0933941	0.833853			0.0933941	0.835906
		0.0934306	0.807359			0.0934306	0.82923			0.0934306	0.832873			0.0934306	0.835024
		0.0934597	0.807343			0.0934597	0.829057			0.0934597	0.832678			0.0934597	0.834827
		0.0935687	0.807361			0.0935687	0.828993			0.0935687	0.832602			0.0935687	0.834738
		0.0936124	0.807819			0.0936124	0.829508			0.0936124	0.83304			0.0936124	0.835032
		0.0936705	0.808859			0.0936705	0.830605			0.0936705	0.834009			0.0936705	0.835887
		0.0936922	0.808685			0.0936922	0.830323			0.0936922	0.833732			0.0936922	0.835468
		0.0937939	0.808825			0.0937939	0.83086			0.0937939	0.834206			0.0937939	0.835794
		0.0938519	0.809161			0.0938519	0.830986			0.0938519	0.83447			0.0938519	0.836096
		0.0939243	0.808212			0.0939243	0.830201			0.0939243	0.83369			0.0939243	0.835401
		0.093975	0.806998			0.093975	0.829238			0.093975	0.832808			0.093975	0.83448
		0.0940618	0.807171			0.0940618	0.829372			0.0940618	0.833217			0.0940618	0.83487
		0.0941124	0.807903			0.0941124	0.830062			0.0941124	0.833774			0.0941124	0.835378
		0.0941558	0.806827			0.0941558	0.829305			0.0941558	0.833228			0.0941558	0.834877
		0.0942911	0.806849			0.0942911	0.829321			0.0942911	0.833175			0.0942911	0.834907
		0.0943728	0.805956			0.0943728	0.828754			0.0943728	0.832426			0.0943728	0.834236
		0.0944383	0.80566			0.0944383	0.828626			0.0944383	0.832215			0.0944383	0.833969
		0.0945433	0.805649			0.0945433	0.828467			0.0945433	0.832284			0.0945433	0.834101
		0.0945762	0.805116			0.0945762	0.827924			0.0945762	0.831741			0.0945762	0.833493
		0.094608	0.80592			0.094608	0.829163			0.094608	0.83312			0.094608	0.83485
		0.0947044	0.805181			0.0947044	0.828585			0.0947044	0.8322			0.0947044	0.833885
		0.0948432	0.804352			0.0948432	0.827817			0.0948432	0.831312			0.0948432	0.833026
		0.0948754	0.803798			0.0948754	0.827038			0.0948754	0.830736			0.0948754	0.832462
		0.0948754	0.804136			0.0948754	0.827723			0.0948754	0.831285			0.0948754	0.832932
		0.0949918	0.80434			0.0949918	0.827616			0.0949918	0.831484			0.0949918	0.833085
		0.0950545	0.803217			0.0950545	0.827124			0.0950545	0.830912			0.0950545	0.832475
		0.0950956	0.802103			0.0950956	0.826427			0.0950956	0.830415			0.0950956	0.831956
		0.0952195	0.801406			0.0952195	0.826311			0.0952195	0.830279			0.0952195	0.831851
		0.0952927	0.800331			0.0952927	0.825506			0.0952927	0.82924			0.0952927	0.830784
		0.0953017	0.799139			0.0953017	0.824474			0.0953017	0.828502			0.0953017	0.829965
		0.0953777	0.798445			0.0953777	0.824135			0.0953777	0.828155			0.0953777	0.829704
		0.0954253	0.797857			0.0954253	0.823123			0.0954253	0.82695			0.0954253	0.82848
		0.0955013	0.795855			0.0955013	0.821729			0.0955013	0.825734			0.0955013	0.827162
		0.095563	0.795284			0.095563	0.821031			0.095563	0.824969			0.095563	0.826501
		0.0955897	0.794396			0.0955897	0.820775			0.0955897	0.824865			0.0955897	0.826405
		0.095723	0.794146			0.095723	0.819894			0.095723	0.824011			0.095723	0.825602
		0.0957674	0.793068			0.0957674	0.818618			0.0957674	0.822856			0.0957674	0.824395
		0.0958023	0.792389			0.0958023	0.818068			0.0958023	0.822406			0.0958023	0.823779
		0.0958266	0.790893			0.0958266	0.816886			0.0958266	0.821018			0.0958266	0.822402
		0.0958591	0.789889			0.0958591	0.815956			0.0958591	0.820315			0.0958591	0.821735
		0.0959413	0.789611			0.0959413	0.815416			0.0959413	0.819936			0.0959413	0.82122
		0.096034	0.78946			0.096034	0.815532			0.096034	0.820012			0.096034	0.821261
		0.0961884	0.787156			0.0961884	0.813626			0.0961884	0.818339			0.0961884	0.819643
		0.0962886	0.786118			0.0962886	0.812749			0.0962886	0.81753			0.0962886	0.818811
		0.0963075	0.784744			0.0963075	0.811743			0.0963075	0.816683			0.0963075	0.817993
		0.0963575	0.785174			0.0963575	0.811998			0.0963575	0.817009			0.0963575	0.818267
		0.096441	0.784716			0.096441	0.811678			0.096441	0.816539			0.096441	0.817757
		0.0964751	0.784176			0.0964751	0.811483			0.0964751	0.816376			0.0964751	0.817673
		0.0965144	0.784016			0.0965144	0.811951			0.0965144	0.816645			0.0965144	0.817808
		0.0965889	0.7823			0.0965889	0.810752			0.0965889	0.815795			0.0965889	0.816937
		0.096667	0.781328			0.096667	0.809527			0.096667	0.814722			0.096667	0.815794
		0.0967098	0.78076			0.0967098	0.809407			0.0967098	0.814693			0.0967098	0.815794
		0.0967444	0.781585			0.0967444	0.81012			0.0967444	0.815364			0.0967444	0.816367
		0.0968229	0.779891			0.0968229	0.809228			0.0968229	0.814433			0.0968229	0.815308
		0.096944	0.779625			0.096944	0.809024			0.096944	0.814408			0.096944	0.815352
		0.0969855	0.779968			0.0969855	0.808997			0.0969855	0.814556			0.0969855	0.815494
		0.0970847	0.779764			0.0970847	0.809117			0.0970847	0.814717			0.0970847	0.815539
		0.0971776	0.77901			0.0971776	0.808286			0.0971776	0.813858			0.0971776	0.814728
		0.097219	0.780247			0.097219	0.808834			0.097219	0.814298			0.097219	0.815089
		0.0972813	0.779491			0.0972813	0.808374			0.0972813	0.813785			0.0972813	0.814649
		0.0973524	0.777946			0.0973524	0.807162			0.0973524	0.812556			0.0973524	0.81354
		0.0974007	0.776985			0.0974007	0.806908			0.0974007	0.812475			0.0974007	0.81347
		0.0974647	0.776157			0.0974647	0.805722			0.0974647	0.811563			0.0974647	0.812706
		0.097617	0.776215			0.097617	0.806384			0.097617	0.812123			0.097617	0.813256
		0.0976826	0.775368			0.0976826	0.805642			0.0976826	0.811693			0.0976826	0.812746
		0.0977081	0.774395			0.0977081	0.804764			0.0977081	0.810595			0.0977081	0.811604
		0.0977846	0.773461			0.0977846	0.803556			0.0977846	0.809367			0.0977846	0.810624
		0.097875	0.771799			0.097875	0.802089			0.097875	0.808191			0.097875	0.809438
		0.0978889	0.77037			0.0978889	0.801346			0.0978889	0.807621			0.0978889	0.808813
		0.0979329	0.771722			0.0979329	0.802514			0.0979329	0.808903			0.0979329	0.810041
		0.0979329	0.771366			0.0979329	0.801904			0.0979329	0.808094			0.0979329	0.809204
		0.0980578	0.771734			0.0980578	0.802577			0.0980578	0.809226			0.0980578	0.810347
		0.0981064	0.770359			0.0981064	0.801435			0.0981064	0.808363			0.0981064	0.809456
		0.0981526	0.768539			0.0981526	0.800396			0.0981526	0.807725			0.0981526	0.808649
		0.0981988	0.767506			0.0981988	0.799343			0.0981988	0.806733			0.0981988	0.807651
		0.098245	0.765314			0.098245	0.797156			0.098245	0.804635			0.098245	0.805635
		0.0983511	0.764781			0.0983511	0.796458			0.0983511	0.804039			0.0983511	0.805184
		0.0983949	0.763729			0.0983949	0.795316			0.0983949	0.80271			0.0983949	0.803953
		0.0983949	0.763126			0.0983949	0.79491			0.0983949	0.802598			0.0983949	0.803895
		0.0984915	0.763279			0.0984915	0.794769			0.0984915	0.802225			0.0984915	0.803495
		0.0985676	0.763355			0.0985676	0.795208			0.0985676	0.802768			0.0985676	0.803969
		0.0985905	0.763746			0.0985905	0.795315			0.0985905	0.802886			0.0985905	0.804192
		0.0986503	0.762673			0.0986503	0.794085			0.0986503	0.801747			0.0986503	0.803028
		0.0987514	0.76259			0.0987514	0.794284			0.0987514	0.80186			0.0987514	0.803169
		0.0988065	0.762245			0.0988065	0.794125			0.0988065	0.801736			0.0988065	0.80304
		0.098944	0.762362			0.098944	0.794274			0.098944	0.802183			0.098944	0.803544
		0.0990403	0.761077			0.0990403	0.793711			0.0990403	0.801851			0.0990403	0.803214
		0.0990838	0.760897			0.0990838	0.793766			0.0990838	0.801965			0.0990838	0.803199
		0.0990838	0.760539			0.0990838	0.793522			0.0990838	0.801562			0.0990838	0.802762
		0.0991181	0.760215			0.0991181	0.792725			0.0991181	0.800883			0.0991181	0.802142
		0.0992095	0.758721			0.0992095	0.792013			0.0992095	0.800512			0.0992095	0.801781
		0.0992552	0.759259			0.0992552	0.792477			0.0992552	0.801121			0.0992552	0.80249
		0.0992804	0.758088			0.0992804	0.791581			0.0992804	0.800363			0.0992804	0.801762
		0.0993671	0.757307			0.0993671	0.79065			0.0993671	0.799713			0.0993671	0.801207
		0.0994766	0.756295			0.0994766	0.790416			0.0994766	0.799634			0.0994766	0.801151
		0.0995221	0.756456			0.0995221	0.790803			0.0995221	0.800002			0.0995221	0.801518
		0.0995677	0.756407			0.0995677	0.790582			0.0995677	0.800114			0.0995677	0.801729
		0.0995996	0.755939			0.0995996	0.790943			0.0995996	0.800263			0.0995996	0.801987
		0.099686	0.756692			0.099686	0.791138			0.099686	0.800576			0.099686	0.802281
		0.0997656	0.75548			0.0997656	0.790396			0.0997656	0.799906			0.0997656	0.8018
		0.0998973	0.755927			0.0998973	0.790834			0.0998973	0.800258			0.0998973	0.802193
		0.0999382	0.75666			0.0999382	0.791336			0.0999382	0.800758			0.0999382	0.802723
		0.0999586	0.757353			0.0999586	0.791631			0.0999586	0.801302			0.0999586	0.80331
		0.0999949	0.755848			0.0999949	0.790719			0.0999949	0.800575			0.0999949	0.802539
		0.100058	0.756204			0.100058	0.791229			0.100058	0.801165			0.100058	0.803076
		0.100132	0.755442			0.100132	0.790413			0.100132	0.800557			0.100132	0.802552
		0.100165	0.754618			0.100165	0.789425			0.100165	0.799865			0.100165	0.801857
		0.10022	0.752864			0.10022	0.788155			0.10022	0.798614			0.10022	0.800722
		0.100333	0.752356			0.100333	0.787441			0.100333	0.798196			0.100333	0.800435
		0.100403	0.751592			0.100403	0.787521			0.100403	0.798222			0.100403	0.800462
		0.100447	0.750845			0.100447	0.787291			0.100447	0.798253			0.100447	0.800485
		0.100491	0.751385			0.100491	0.787924			0.100491	0.798825			0.100491	0.801031
		0.100583	0.751438			0.100583	0.788102			0.100583	0.799178			0.100583	0.801459
		0.100618	0.75084			0.100618	0.787846			0.100618	0.798716			0.100618	0.801127
		0.100673	0.751329			0.100673	0.788679			0.100673	0.799561			0.100673	0.801973
		0.100717	0.75091			0.100717	0.788253			0.100717	0.799062			0.100717	0.801437
		0.100849	0.750199			0.100849	0.78798			0.100849	0.798958			0.100849	0.801347
		0.100921	0.749766			0.100921	0.787862			0.100921	0.799032			0.100921	0.801449
		0.100954	0.747251			0.100954	0.786294			0.100954	0.797468			0.100954	0.79995
		0.100996	0.747862			0.100996	0.786531			0.100996	0.797616			0.100996	0.800107
		0.101066	0.746822			0.101066	0.785341			0.101066	0.796332			0.101066	0.798818
		0.101097	0.745254			0.101097	0.784801			0.101097	0.796243			0.101097	0.79878
		0.101122	0.745135			0.101122	0.784935			0.101122	0.796383			0.101122	0.798873
		0.101242	0.744133			0.101242	0.784034			0.101242	0.79546			0.101242	0.797975
		0.10129	0.743771			0.10129	0.784105			0.10129	0.795536			0.10129	0.79803
		0.101343	0.742611			0.101343	0.783353			0.101343	0.794807			0.101343	0.797405
		0.101361	0.741675			0.101361	0.782554			0.101361	0.794239			0.101361	0.796887
		0.10147	0.74108			0.10147	0.782021			0.10147	0.793679			0.10147	0.796372
		0.101514	0.740197			0.101514	0.780895			0.101514	0.793058			0.101514	0.795761
		0.101514	0.739927			0.101514	0.781001			0.101514	0.792875			0.101514	0.795503
		0.101558	0.74033			0.101558	0.781234			0.101558	0.793178			0.101558	0.795956
		0.101695	0.739081			0.101695	0.780325			0.101695	0.792357			0.101695	0.79506
		0.101785	0.738815			0.101785	0.781129			0.101785	0.793035			0.101785	0.79577
		0.101793	0.739436			0.101793	0.781524			0.101793	0.793558			0.101793	0.79632
		0.101832	0.739183			0.101832	0.781801			0.101832	0.793898			0.101832	0.796625
		0.101898	0.739176			0.101898	0.781258			0.101898	0.793241			0.101898	0.795942
		0.10196	0.738068			0.10196	0.780881			0.10196	0.792899			0.10196	0.795605
		0.102012	0.738585			0.102012	0.780986			0.102012	0.793074			0.102012	0.795803
		0.102125	0.739199			0.102125	0.781651			0.102125	0.79344			0.102125	0.796373
		0.10217	0.739988			0.10217	0.781669			0.10217	0.793623			0.10217	0.796554
		0.102214	0.74012			0.102214	0.781715			0.102214	0.793639			0.102214	0.796477
		0.102265	0.738728			0.102265	0.780905			0.102265	0.792844			0.102265	0.795777
		0.102327	0.738418			0.102327	0.781098			0.102327	0.793236			0.102327	0.796128
		0.102429	0.739628			0.102429	0.7821			0.102429	0.793884			0.102429	0.796663
		0.102459	0.73998			0.102459	0.78225			0.102459	0.79406			0.102459	0.79693
		0.102466	0.739937			0.102466	0.782961			0.102466	0.794656			0.102466	0.797582
		0.102622	0.738979			0.102622	0.782128			0.102622	0.794147			0.102622	0.797124
		0.102625	0.738622			0.102625	0.781924			0.102625	0.794012			0.102625	0.797052
		0.102668	0.738678			0.102668	0.782473			0.102668	0.794782			0.102668	0.79775
		0.102699	0.738625			0.102699	0.782377			0.102699	0.794971			0.102699	0.797991
		0.102763	0.73991			0.102763	0.783771			0.102763	0.796195			0.102763	0.799056
		0.102834	0.739874			0.102834	0.784064			0.102834	0.796369			0.102834	0.799242
		0.102891	0.739395			0.102891	0.783706			0.102891	0.79618			0.102891	0.798947
		0.10293	0.740897			0.10293	0.784942			0.10293	0.796981			0.10293	0.79984
		0.103021	0.742743			0.103021	0.785901			0.103021	0.797878			0.103021	0.800721
		0.103066	0.742319			0.103066	0.785496			0.103066	0.797351			0.103066	0.800118
		0.103122	0.742206			0.103122	0.785929			0.103122	0.797575			0.103122	0.800279
		0.103179	0.741604			0.103179	0.785153			0.103179	0.797246			0.103179	0.799977
		0.103276	0.742175			0.103276	0.785938			0.103276	0.797842			0.103276	0.800511
		0.103285	0.742043			0.103285	0.786206			0.103285	0.798185			0.103285	0.800779
		0.103289	0.742252			0.103289	0.786122			0.103289	0.798056			0.103289	0.800728
		0.103378	0.742197			0.103378	0.786214			0.103378	0.798263			0.103378	0.800889
		0.103504	0.743312			0.103504	0.786628			0.103504	0.798666			0.103504	0.801326
		0.103508	0.743063			0.103508	0.786861			0.103508	0.798894			0.103508	0.801497
		0.103565	0.742023			0.103565	0.78593			0.103565	0.79816			0.103565	0.80073
		0.103642	0.742949			0.103642	0.786978			0.103642	0.798827			0.103642	0.801498
		0.103716	0.742509			0.103716	0.786441			0.103716	0.798567			0.103716	0.801339
		0.103778	0.741969			0.103778	0.786877			0.103778	0.799303			0.103778	0.80183
		0.103778	0.742555			0.103778	0.786792			0.103778	0.799134			0.103778	0.801762
		0.103842	0.743681			0.103842	0.787621			0.103842	0.800036			0.103842	0.802556
		0.103942	0.742278			0.103942	0.786787			0.103942	0.799553			0.103942	0.802056
		0.10395	0.740686			0.10395	0.786141			0.10395	0.799197			0.10395	0.801568
		0.103996	0.740845			0.103996	0.786334			0.103996	0.799278			0.103996	0.801678
		0.104015	0.740766			0.104015	0.786728			0.104015	0.79994			0.104015	0.802407
		0.104145	0.740981			0.104145	0.786546			0.104145	0.799574			0.104145	0.802148
		0.104209	0.741517			0.104209	0.786775			0.104209	0.799777			0.104209	0.802406
		0.104369	0.741348			0.104369	0.786835			0.104369	0.799899			0.104369	0.802677
		0.104429	0.741746			0.104429	0.787394			0.104429	0.80026			0.104429	0.802921
		0.104447	0.742306			0.104447	0.787895			0.104447	0.800696			0.104447	0.80335
		0.104497	0.740483			0.104497	0.786738			0.104497	0.799567			0.104497	0.802463
		0.104566	0.740377			0.104566	0.786689			0.104566	0.799502			0.104566	0.802536
		0.104594	0.738862			0.104594	0.785579			0.104594	0.798935			0.104594	0.80198
		0.104594	0.739795			0.104594	0.786054			0.104594	0.799009			0.104594	0.802137
		0.10464	0.739222			0.10464	0.786244			0.10464	0.799382			0.10464	0.802354
		0.104692	0.739184			0.104692	0.786136			0.104692	0.799471			0.104692	0.802431
		0.104797	0.738815			0.104797	0.78594			0.104797	0.799527			0.104797	0.80256
		0.104827	0.738476			0.104827	0.785997			0.104827	0.799466			0.104827	0.802395
		0.104896	0.738749			0.104896	0.78647			0.104896	0.799821			0.104896	0.8028
		0.104919	0.7394			0.104919	0.786817			0.104919	0.799991			0.104919	0.802912
		0.104975	0.740884			0.104975	0.787877			0.104975	0.80084			0.104975	0.803798
		0.105056	0.74142			0.105056	0.788388			0.105056	0.801487			0.105056	0.804444
		0.105081	0.741378			0.105081	0.788675			0.105081	0.80189			0.105081	0.804918
		0.105123	0.741071			0.105123	0.788328			0.105123	0.801588			0.105123	0.804565
		0.105242	0.742465			0.105242	0.789487			0.105242	0.80261			0.105242	0.805644
		0.105287	0.743705			0.105287	0.791203			0.105287	0.804077			0.105287	0.807107
		0.105317	0.744872			0.105317	0.791519			0.105317	0.804362			0.105317	0.8074
		0.105373	0.744242			0.105373	0.79082			0.105373	0.803768			0.105373	0.806796
		0.105435	0.744519			0.105435	0.790832			0.105435	0.803604			0.105435	0.806627
		0.105458	0.744368			0.105458	0.790272			0.105458	0.803163			0.105458	0.806019
		0.105519	0.744031			0.105519	0.790124			0.105519	0.802877			0.105519	0.805773
		0.105643	0.745347			0.105643	0.791314			0.105643	0.803919			0.105643	0.806669
		0.105673	0.745318			0.105673	0.790985			0.105673	0.803561			0.105673	0.80629
		0.105726	0.744801			0.105726	0.790686			0.105726	0.803209			0.105726	0.805977
		0.105726	0.744428			0.105726	0.790267			0.105726	0.802897			0.105726	0.805674
		0.105746	0.744731			0.105746	0.790758			0.105746	0.803239			0.105746	0.805998
		0.105825	0.744545			0.105825	0.790454			0.105825	0.802967			0.105825	0.805806
		0.105887	0.744988			0.105887	0.790925			0.105887	0.803435			0.105887	0.806195
		0.105901	0.745203			0.105901	0.791832			0.105901	0.803799			0.105901	0.806656
		0.10594	0.746111			0.10594	0.7931			0.10594	0.805139			0.10594	0.80797
		0.105951	0.747136			0.105951	0.794313			0.105951	0.806113			0.105951	0.808908
		0.10608	0.747763			0.10608	0.79484			0.10608	0.806631			0.10608	0.809439
		0.106149	0.747975			0.106149	0.794981			0.106149	0.806668			0.106149	0.809471
		0.106204	0.747786			0.106204	0.794606			0.106204	0.806481			0.106204	0.809309
		0.106274	0.747973			0.106274	0.795188			0.106274	0.806528			0.106274	0.809374
		0.106337	0.746464			0.106337	0.794374			0.106337	0.805828			0.106337	0.808692
		0.106367	0.746197			0.106367	0.793678			0.106367	0.805066			0.106367	0.807876
		0.106467	0.745992			0.106467	0.794261			0.106467	0.805584			0.106467	0.80832
		0.106527	0.747853			0.106527	0.795337			0.106527	0.80614			0.106527	0.808956
		0.106527	0.746883			0.106527	0.794667			0.106527	0.805989			0.106527	0.808719
		0.106567	0.749671			0.106567	0.796443			0.106567	0.807145			0.106567	0.809808
		0.106638	0.74886			0.106638	0.796257			0.106638	0.806931			0.106638	0.809564
		0.106711	0.749036			0.106711	0.796761			0.106711	0.807535			0.106711	0.810201
		0.106766	0.749612			0.106766	0.796564			0.106766	0.806921			0.106766	0.809493
		0.106841	0.750092			0.106841	0.796771			0.106841	0.807173			0.106841	0.809831
		0.106957	0.75065			0.106957	0.797022			0.106957	0.807546			0.106957	0.810289
		0.107005	0.750712			0.107005	0.796852			0.107005	0.807138			0.107005	0.809857
		0.107027	0.750289			0.107027	0.796501			0.107027	0.806761			0.107027	0.809573
		0.107058	0.752498			0.107058	0.798178			0.107058	0.808277			0.107058	0.81115
		0.107149	0.753573			0.107149	0.799306			0.107149	0.809429			0.107149	0.81211
		0.107173	0.754953			0.107173	0.800949			0.107173	0.810921			0.107173	0.81355
		0.107217	0.755549			0.107217	0.801145			0.107217	0.811047			0.107217	0.813603
		0.107257	0.755226			0.107257	0.801169			0.107257	0.811051			0.107257	0.813641
		0.107345	0.756668			0.107345	0.801881			0.107345	0.811433			0.107345	0.814047
		0.107375	0.756247			0.107375	0.801375			0.107375	0.811197			0.107375	0.813785
		0.107427	0.754766			0.107427	0.800511			0.107427	0.810188			0.107427	0.812828
		0.107475	0.755024			0.107475	0.800419			0.107475	0.810032			0.107475	0.812606
		0.107517	0.75485			0.107517	0.800861			0.107517	0.810445			0.107517	0.813115
		0.107587	0.755531			0.107587	0.801301			0.107587	0.810816			0.107587	0.813561
		0.107639	0.753531			0.107639	0.800356			0.107639	0.809854			0.107639	0.812481
		0.107653	0.753694			0.107653	0.800351			0.107653	0.810037			0.107653	0.812684
		0.107797	0.754218			0.107797	0.80177			0.107797	0.811368			0.107797	0.814018
		0.107797	0.753468			0.107797	0.800899			0.107797	0.810568			0.107797	0.813144
		0.107832	0.755772			0.107832	0.802414			0.107832	0.811585			0.107832	0.814248
		0.107849	0.755973			0.107849	0.802387			0.107849	0.811582			0.107849	0.814272
		0.107903	0.75539			0.107903	0.802005			0.107903	0.811353			0.107903	0.814185
		0.107971	0.755744			0.107971	0.802292			0.107971	0.81159			0.107971	0.814332
		0.108007	0.755839			0.108007	0.801709			0.108007	0.810946			0.108007	0.813521
		0.108027	0.755831			0.108027	0.801838			0.108027	0.810878			0.108027	0.813351
		0.108139	0.756765			0.108139	0.802565			0.108139	0.811503			0.108139	0.813851
		0.108241	0.75736			0.108241	0.802688			0.108241	0.811239			0.108241	0.813487
		0.108269	0.758133			0.108269	0.802042			0.108269	0.810193			0.108269	0.812412
		0.108269	0.757807			0.108269	0.802431			0.108269	0.81058			0.108269	0.812803
		0.108312	0.75806			0.108312	0.802032			0.108312	0.809922			0.108312	0.81216
		0.108362	0.758825			0.108362	0.802285			0.108362	0.809687			0.108362	0.811952
		0.108426	0.757515			0.108426	0.801208			0.108426	0.808928			0.108426	0.811023
		0.1085	0.757298			0.1085	0.801111			0.1085	0.808726			0.1085	0.810841
		0.108622	0.756845			0.108622	0.800809			0.108622	0.808303			0.108622	0.81047
		0.108635	0.757491			0.108635	0.801045			0.108635	0.808304			0.108635	0.810608
		0.108666	0.757757			0.108666	0.801489			0.108666	0.808587			0.108666	0.810903
		0.108732	0.758885			0.108732	0.801816			0.108732	0.80882			0.108732	0.811079
		0.108787	0.758561			0.108787	0.801979			0.108787	0.809145			0.108787	0.811614
		0.108834	0.757991			0.108834	0.80198			0.108834	0.809362			0.108834	0.811762
		0.108889	0.757787			0.108889	0.801994			0.108889	0.809578			0.108889	0.811948
		0.108895	0.756574			0.108895	0.801108			0.108895	0.808628			0.108895	0.810901
		0.108932	0.755662			0.108932	0.800843			0.108932	0.80816			0.108932	0.810435
		0.109051	0.755269			0.109051	0.801031			0.109051	0.808247			0.109051	0.810471
		0.109051	0.754396			0.109051	0.800569			0.109051	0.807992			0.109051	0.810085
		0.10907	0.754789			0.10907	0.800959			0.10907	0.808323			0.10907	0.810444
		0.109103	0.755098			0.109103	0.801107			0.109103	0.808284			0.109103	0.810348
		0.109145	0.754486			0.109145	0.800949			0.109145	0.808227			0.109145	0.810317
		0.109259	0.753088			0.109259	0.800464			0.109259	0.807789			0.109259	0.809812
		0.109261	0.75253			0.109261	0.800111			0.109261	0.807445			0.109261	0.809512
		0.109318	0.752305			0.109318	0.799463			0.109318	0.806713			0.109318	0.808947
		0.109445	0.751924			0.109445	0.799235			0.109445	0.806722			0.109445	0.808959
		0.109499	0.751167			0.109499	0.799021			0.109499	0.806088			0.109499	0.808285
		0.109525	0.751524			0.109525	0.79948			0.109525	0.806538			0.109525	0.808845
		0.109591	0.750209			0.109591	0.798547			0.109591	0.805439			0.109591	0.807657
		0.10967	0.750481			0.10967	0.798576			0.10967	0.805355			0.10967	0.807463
		0.109692	0.750823			0.109692	0.798886			0.109692	0.805766			0.109692	0.807892
		0.109725	0.750249			0.109725	0.798921			0.109725	0.805697			0.109725	0.807733
		0.109784	0.750466			0.109784	0.798624			0.109784	0.805685			0.109784	0.807558
		0.109847	0.751254			0.109847	0.799186			0.109847	0.806374			0.109847	0.808094
		0.109901	0.751996			0.109901	0.799091			0.109901	0.806079			0.109901	0.80765
		0.109942	0.752465			0.109942	0.799148			0.109942	0.805814			0.109942	0.807341
		0.109983	0.753012			0.109983	0.799558			0.109983	0.806319			0.109983	0.807875
		0.11005	0.752471			0.11005	0.799456			0.11005	0.806146			0.11005	0.807741
		0.110086	0.752542			0.110086	0.79947			0.110086	0.805889			0.110086	0.807428
		0.110124	0.752644			0.110124	0.799486			0.110124	0.80588			0.110124	0.807452
		0.110138	0.752737			0.110138	0.799591			0.110138	0.805945			0.110138	0.80745
		0.110219	0.752262			0.110219	0.799262			0.110219	0.805966			0.110219	0.807419
		0.110292	0.749916			0.110292	0.797932			0.110292	0.804735			0.110292	0.806184
		0.110343	0.749858			0.110343	0.797761			0.110343	0.80438			0.110343	0.805923
		0.110348	0.749935			0.110348	0.797466			0.110348	0.803973			0.110348	0.805452
		0.110407	0.749821			0.110407	0.797493			0.110407	0.803657			0.110407	0.80525
		0.110446	0.750454			0.110446	0.798422			0.110446	0.804657			0.110446	0.806036
		0.110494	0.749352			0.110494	0.797708			0.110494	0.803914			0.110494	0.80532
		0.110522	0.749038			0.110522	0.797809			0.110522	0.804084			0.110522	0.805567
		0.110591	0.749804			0.110591	0.798573			0.110591	0.804674			0.110591	0.806082
		0.110674	0.749715			0.110674	0.798677			0.110674	0.804803			0.110674	0.806116
		0.110727	0.749512			0.110727	0.798001			0.110727	0.804126			0.110727	0.805577
		0.110762	0.748613			0.110762	0.798285			0.110762	0.804416			0.110762	0.805714
		0.110847	0.748433			0.110847	0.798116			0.110847	0.80417			0.110847	0.805517
		0.110907	0.747473			0.110907	0.797665			0.110907	0.804109			0.110907	0.805396
		0.110932	0.74789			0.110932	0.798118			0.110932	0.804601			0.110932	0.805846
		0.110958	0.747232			0.110958	0.797892			0.110958	0.804421			0.110958	0.805631
		0.11107	0.747391			0.11107	0.798158			0.11107	0.804838			0.11107	0.805994
		0.111111	0.747543			0.111111	0.798944			0.111111	0.805537			0.111111	0.806595
		0.111143	0.747408			0.111143	0.798964			0.111143	0.805236			0.111143	0.806319
		0.111208	0.747529			0.111208	0.798983			0.111208	0.80535			0.111208	0.806382
		0.111213	0.747056			0.111213	0.798438			0.111213	0.804643			0.111213	0.805693
		0.111276	0.745665			0.111276	0.797474			0.111276	0.803836			0.111276	0.804978
		0.111355	0.745509			0.111355	0.79691			0.111355	0.803096			0.111355	0.804255
		0.111388	0.74522			0.111388	0.796518			0.111388	0.80278			0.111388	0.803989
		0.111493	0.745278			0.111493	0.797122			0.111493	0.803202			0.111493	0.80448
		0.111518	0.745511			0.111518	0.797084			0.111518	0.803304			0.111518	0.804418
		0.111536	0.747299			0.111536	0.798341			0.111536	0.804521			0.111536	0.805698
		0.111569	0.747673			0.111569	0.798752			0.111569	0.804878			0.111569	0.806032
		0.111597	0.746685			0.111597	0.79774			0.111597	0.80391			0.111597	0.805119
		0.111673	0.74712			0.111673	0.798003			0.111673	0.804185			0.111673	0.805375
		0.111722	0.74718			0.111722	0.798044			0.111722	0.804402			0.111722	0.805428
		0.111749	0.746579			0.111749	0.797562			0.111749	0.803806			0.111749	0.804982
		0.111807	0.747117			0.111807	0.797842			0.111807	0.80385			0.111807	0.80515
		0.111917	0.747782			0.111917	0.798188			0.111917	0.804135			0.111917	0.805301
		0.11197	0.748414			0.11197	0.798811			0.11197	0.804959			0.11197	0.806297
		0.111975	0.747576			0.111975	0.798825			0.111975	0.805025			0.111975	0.806207
		0.111976	0.747759			0.111976	0.799739			0.111976	0.805643			0.111976	0.806793
		0.112029	0.747375			0.112029	0.800208			0.112029	0.806443			0.112029	0.807636
		0.112112	0.747789			0.112112	0.800938			0.112112	0.80708			0.112112	0.808256
		0.112127	0.746545			0.112127	0.800478			0.112127	0.806383			0.112127	0.807702
		0.112127	0.747411			0.112127	0.800947			0.112127	0.806942			0.112127	0.808114
		0.112162	0.745009			0.112162	0.798317			0.112162	0.804286			0.112162	0.8057
		0.112252	0.74438			0.112252	0.79767			0.112252	0.803547			0.112252	0.805143
		0.112324	0.743359			0.112324	0.797161			0.112324	0.803097			0.112324	0.804758
		0.112376	0.742874			0.112376	0.796681			0.112376	0.802922			0.112376	0.804578
		0.112411	0.743532			0.112411	0.797312			0.112411	0.803419			0.112411	0.805031
		0.112472	0.744726			0.112472	0.797394			0.112472	0.803241			0.112472	0.804863
		0.11256	0.74369			0.11256	0.796463			0.11256	0.802366			0.11256	0.804153
		0.112581	0.744318			0.112581	0.796226			0.112581	0.80199			0.112581	0.803677
		0.112632	0.744036			0.112632	0.796384			0.112632	0.80226			0.112632	0.803761
		0.112732	0.744484			0.112732	0.795835			0.112732	0.801712			0.112732	0.803186
		0.112732	0.745149			0.112732	0.796914			0.112732	0.802974			0.112732	0.804503
		0.112759	0.745414			0.112759	0.796646			0.112759	0.802451			0.112759	0.803936
		0.112811	0.745692			0.112811	0.796667			0.112811	0.802234			0.112811	0.803656
		0.112882	0.745338			0.112882	0.796837			0.112882	0.802478			0.112882	0.803881
		0.112922	0.74653			0.112922	0.797593			0.112922	0.802912			0.112922	0.804337
		0.112933	0.745825			0.112933	0.796767			0.112933	0.80199			0.112933	0.803372
		0.112964	0.744428			0.112964	0.795443			0.112964	0.800705			0.112964	0.802123
		0.113013	0.744123			0.113013	0.795038			0.113013	0.800104			0.113013	0.801684
		0.113124	0.745058			0.113124	0.796087			0.113124	0.800822			0.113124	0.802555
		0.113176	0.74543			0.113176	0.796426			0.113176	0.801053			0.113176	0.802815
		0.113183	0.744945			0.113183	0.795537			0.113183	0.799964			0.113183	0.801739
		0.113194	0.74623			0.113194	0.796442			0.113194	0.800815			0.113194	0.802578
		0.113246	0.74533			0.113246	0.796014			0.113246	0.800328			0.113246	0.802121
		0.113329	0.746051			0.113329	0.796335			0.113329	0.800732			0.113329	0.802441
		0.113345	0.745503			0.113345	0.796086			0.113345	0.800628			0.113345	0.802351
		0.113384	0.745961			0.113384	0.795963			0.113384	0.800239			0.113384	0.80203
		0.113393	0.745284			0.113393	0.795809			0.113393	0.800095			0.113393	0.801844
		0.113533	0.745092			0.113533	0.795458			0.113533	0.800003			0.113533	0.801666
		0.113583	0.745001			0.113583	0.795136			0.113583	0.799964			0.113583	0.801509
		0.113633	0.745117			0.113633	0.79483			0.113633	0.799697			0.113633	0.801233
		0.113644	0.744987			0.113644	0.795169			0.113644	0.800339			0.113644	0.801908
		0.113696	0.74421			0.113696	0.79441			0.113696	0.799636			0.113696	0.801082
		0.113733	0.744195			0.113733	0.794265			0.113733	0.799444			0.113733	0.800906
		0.113774	0.743246			0.113774	0.79359			0.113774	0.798729			0.113774	0.800254
		0.113857	0.743526			0.113857	0.793851			0.113857	0.798998			0.113857	0.800319
		0.113932	0.743992			0.113932	0.794526			0.113932	0.799848			0.113932	0.801151
		0.113961	0.744251			0.113961	0.793866			0.113961	0.799306			0.113961	0.800696
		0.113982	0.743884			0.113982	0.793213			0.113982	0.7987			0.113982	0.800208
		0.114015	0.742934			0.114015	0.792529			0.114015	0.798008			0.114015	0.799517
		0.114125	0.741717			0.114125	0.792102			0.114125	0.797709			0.114125	0.799289
		0.11418	0.742387			0.11418	0.79184			0.11418	0.797286			0.11418	0.798842
		0.114288	0.741703			0.114288	0.79124			0.114288	0.797042			0.114288	0.798652
		0.114361	0.74181			0.114361	0.791227			0.114361	0.796962			0.114361	0.798677
		0.114379	0.741094			0.114379	0.790151			0.114379	0.79583			0.114379	0.797667
		0.114379	0.741574			0.114379	0.790955			0.114379	0.796554			0.114379	0.79822
		0.114393	0.741754			0.114393	0.790166			0.114393	0.795727			0.114393	0.797624
		0.114444	0.740059			0.114444	0.7885			0.114444	0.793825			0.114444	0.795578
		0.114518	0.74095			0.114518	0.789336			0.114518	0.794974			0.114518	0.79669
		0.114534	0.740778			0.114534	0.789389			0.114534	0.795117			0.114534	0.796774
		0.114577	0.738254			0.114577	0.787601			0.114577	0.793554			0.114577	0.795059
		0.114645	0.738682			0.114645	0.787099			0.114645	0.793068			0.114645	0.794682
		0.1147	0.737882			0.1147	0.786758			0.1147	0.792596			0.1147	0.794254
		0.114725	0.735501			0.114725	0.785316			0.114725	0.790989			0.114725	0.792658
		0.114725	0.736808			0.114725	0.785695			0.114725	0.791422			0.114725	0.793066
		0.114756	0.734761			0.114756	0.785548			0.114756	0.791169			0.114756	0.792884
		0.114821	0.733252			0.114821	0.784684			0.114821	0.790399			0.114821	0.792033
		0.114902	0.73435			0.114902	0.785436			0.114902	0.790913			0.114902	0.792576
		0.114941	0.733066			0.114941	0.784673			0.114941	0.790392			0.114941	0.79204
		0.114972	0.73195			0.114972	0.78397			0.114972	0.789497			0.114972	0.791231
		0.114993	0.731548			0.114993	0.783253			0.114993	0.788935			0.114993	0.790595
		0.115119	0.730895			0.115119	0.78273			0.115119	0.788232			0.115119	0.789887
		0.11512	0.731056			0.11512	0.782657			0.11512	0.787984			0.11512	0.789709
		0.115124	0.730781			0.115124	0.782827			0.115124	0.788333			0.115124	0.78993
		0.115169	0.730852			0.115169	0.783581			0.115169	0.789095			0.115169	0.790605
		0.115215	0.730515			0.115215	0.783111			0.115215	0.788998			0.115215	0.790471
		0.115268	0.72919			0.115268	0.782046			0.115268	0.787968			0.115268	0.789644
		0.115315	0.729163			0.115315	0.781858			0.115315	0.787765			0.115315	0.789521
		0.115343	0.72858			0.115343	0.78087			0.115343	0.78664			0.115343	0.788217
		0.115366	0.728837			0.115366	0.781606			0.115366	0.787592			0.115366	0.789207
		0.115438	0.727413			0.115438	0.780626			0.115438	0.786462			0.115438	0.788219
		0.115516	0.726219			0.115516	0.78051			0.115516	0.786449			0.115516	0.788156
		0.115573	0.726822			0.115573	0.780139			0.115573	0.786152			0.115573	0.787864
		0.115611	0.725644			0.115611	0.779494			0.115611	0.785706			0.115611	0.78734
		0.115652	0.72567			0.115652	0.779469			0.115652	0.785599			0.115652	0.787178
		0.115709	0.724109			0.115709	0.778			0.115709	0.784224			0.115709	0.785723
		0.115709	0.72405			0.115709	0.778528			0.115709	0.784832			0.115709	0.7863
		0.115741	0.724004			0.115741	0.77823			0.115741	0.784317			0.115741	0.785938
		0.115802	0.722977			0.115802	0.777692			0.115802	0.783763			0.115802	0.785402
		0.115898	0.723097			0.115898	0.777737			0.115898	0.783934			0.115898	0.78564
		0.115949	0.721749			0.115949	0.776796			0.115949	0.783181			0.115949	0.784958
		0.115976	0.722334			0.115976	0.777057			0.115976	0.783299			0.115976	0.785202
		0.116021	0.721633			0.116021	0.776197			0.116021	0.782612			0.116021	0.784529
		0.116072	0.721285			0.116072	0.775989			0.116072	0.782421			0.116072	0.784328
		0.116111	0.721844			0.116111	0.776215			0.116111	0.782503			0.116111	0.78448
		0.116149	0.720242			0.116149	0.774476			0.116149	0.780672			0.116149	0.7828
		0.116149	0.720856			0.116149	0.775172			0.116149	0.781384			0.116149	0.783295
		0.11625	0.72037			0.11625	0.774422			0.11625	0.780601			0.11625	0.782644
		0.116296	0.7189			0.116296	0.773418			0.116296	0.779816			0.116296	0.781953
		0.11631	0.720006			0.11631	0.774024			0.11631	0.780603			0.11631	0.782701
		0.116344	0.719622			0.116344	0.774024			0.116344	0.78041			0.116344	0.782667
		0.116374	0.719131			0.116374	0.77341			0.116374	0.780016			0.116374	0.782393
		0.116425	0.71896			0.116425	0.773306			0.116425	0.779941			0.116425	0.782203
		0.116475	0.718427			0.116475	0.772951			0.116475	0.779695			0.116475	0.781924
		0.116514	0.71751			0.116514	0.772342			0.116514	0.779133			0.116514	0.781329
		0.116638	0.717144			0.116638	0.771958			0.116638	0.778488			0.116638	0.780658
		0.116711	0.716872			0.116711	0.771258			0.116711	0.777945			0.116711	0.78029
		0.116738	0.716577			0.116738	0.770566			0.116738	0.777527			0.116738	0.779851
		0.1168	0.715713			0.1168	0.769838			0.1168	0.776739			0.1168	0.778988
		0.116874	0.716525			0.116874	0.769682			0.116874	0.776706			0.116874	0.778887
		0.116879	0.716804			0.116879	0.769976			0.116879	0.777045			0.116879	0.77922
		0.116903	0.716954			0.116903	0.76952			0.116903	0.776589			0.116903	0.778722
		0.116928	0.716133			0.116928	0.769194			0.116928	0.776585			0.116928	0.778549
		0.116928	0.716268			0.116928	0.769115			0.116928	0.776262			0.116928	0.778343
		0.117034	0.716285			0.117034	0.769082			0.117034	0.77648			0.117034	0.778336
		0.117073	0.715633			0.117073	0.768521			0.117073	0.775816			0.117073	0.777462
		0.117073	0.716093			0.117073	0.76886			0.117073	0.776044			0.117073	0.777725
		0.117114	0.716094			0.117114	0.768871			0.117114	0.776382			0.117114	0.777949
		0.117147	0.717298			0.117147	0.770378			0.117147	0.778051			0.117147	0.779441
		0.11717	0.717623			0.11717	0.771046			0.11717	0.778788			0.11717	0.780317
		0.117264	0.716737			0.117264	0.769758			0.117264	0.777646			0.117264	0.779153
		0.117315	0.716433			0.117315	0.769987			0.117315	0.777572			0.117315	0.779075
		0.117315	0.716086			0.117315	0.769632			0.117315	0.777044			0.117315	0.778569
		0.117432	0.716194			0.117432	0.769401			0.117432	0.776883			0.117432	0.778434
		0.11746	0.715127			0.11746	0.768622			0.11746	0.776252			0.11746	0.777811
		0.117499	0.714613			0.117499	0.768067			0.117499	0.775746			0.117499	0.777298
		0.117526	0.714046			0.117526	0.766936			0.117526	0.77464			0.117526	0.776085
		0.117587	0.714545			0.117587	0.767271			0.117587	0.775175			0.117587	0.776566
		0.117638	0.715427			0.117638	0.76811			0.117638	0.776112			0.117638	0.777488
		0.117653	0.716705			0.117653	0.769263			0.117653	0.777008			0.117653	0.778185
		0.117694	0.715978			0.117694	0.768304			0.117694	0.776396			0.117694	0.777439
		0.117797	0.715491			0.117797	0.767585			0.117797	0.775791			0.117797	0.776779
		0.117838	0.716201			0.117838	0.767836			0.117838	0.776431			0.117838	0.777351
		0.117869	0.71472			0.117869	0.767255			0.117869	0.77616			0.117869	0.776897
		0.117893	0.715604			0.117893	0.767436			0.117893	0.776161			0.117893	0.776628
		0.117893	0.714535			0.117893	0.766951			0.117893	0.775938			0.117893	0.776614
		0.117971	0.71567			0.117971	0.767343			0.117971	0.775937			0.117971	0.776354
		0.118037	0.715188			0.118037	0.767305			0.118037	0.776487			0.118037	0.776906
		0.118037	0.715274			0.118037	0.767068			0.118037	0.776057			0.118037	0.776451
		0.118079	0.716277			0.118079	0.768002			0.118079	0.7772			0.118079	0.7777
		0.118126	0.715987			0.118126	0.767969			0.118126	0.777182			0.118126	0.777652
		0.118226	0.71695			0.118226	0.769243			0.118226	0.778134			0.118226	0.778722
		0.118253	0.716715			0.118253	0.769353			0.118253	0.778281			0.118253	0.778642
		0.11828	0.716858			0.11828	0.769551			0.11828	0.778375			0.11828	0.778794
		0.118325	0.717072			0.118325	0.769708			0.118325	0.77861			0.118325	0.77895
		0.118355	0.71785			0.118355	0.770084			0.118355	0.778883			0.118355	0.779323
		0.118419	0.717399			0.118419	0.76994			0.118419	0.778853			0.118419	0.779511
		0.118469	0.717206			0.118469	0.769956			0.118469	0.778655			0.118469	0.779257
		0.118469	0.717276			0.118469	0.769533			0.118469	0.77829			0.118469	0.778976
		0.118523	0.717119			0.118523	0.768988			0.118523	0.777586			0.118523	0.778205
		0.118612	0.715469			0.118612	0.767487			0.118612	0.776095			0.118612	0.776698
		0.118619	0.715755			0.118619	0.767138			0.118619	0.775771			0.118619	0.776362
		0.11866	0.714617			0.11866	0.766575			0.11866	0.775227			0.11866	0.775834
		0.118671	0.71523			0.118671	0.766401			0.118671	0.774936			0.118671	0.775618
		0.118778	0.713858			0.118778	0.765836			0.118778	0.774525			0.118778	0.775027
		0.118803	0.714011			0.118803	0.765681			0.118803	0.774757			0.118803	0.775234
		0.118842	0.713039			0.118842	0.765385			0.118842	0.774115			0.118842	0.774507
		0.118962	0.713216			0.118962	0.765068			0.118962	0.773935			0.118962	0.774231
		0.118994	0.714281			0.118994	0.76619			0.118994	0.775321			0.118994	0.7757
		0.119027	0.713964			0.119027	0.765515			0.119027	0.774417			0.119027	0.77483
		0.119042	0.712194			0.119042	0.764014			0.119042	0.772657			0.119042	0.773146
		0.119064	0.714696			0.119064	0.765577			0.119064	0.774012			0.119064	0.774524
		0.119089	0.715562			0.119089	0.766453			0.119089	0.774603			0.119089	0.774961
		0.119131	0.716161			0.119131	0.76707			0.119131	0.775096			0.119131	0.775511
		0.119184	0.717268			0.119184	0.767882			0.119184	0.775573			0.119184	0.776043
		0.119198	0.717481			0.119198	0.767507			0.119198	0.775413			0.119198	0.775854
		0.119232	0.717009			0.119232	0.766209			0.119232	0.773986			0.119232	0.774393
		0.119312	0.716044			0.119312	0.765378			0.119312	0.773211			0.119312	0.773621
		0.11934	0.713928			0.11934	0.764015			0.11934	0.77197			0.11934	0.772192
		0.119378	0.71587			0.119378	0.76534			0.119378	0.772984			0.119378	0.773215
		0.119439	0.717609			0.119439	0.766386			0.119439	0.774199			0.119439	0.774233
		0.119469	0.717186			0.119469	0.766357			0.119469	0.774083			0.119469	0.77423
		0.119496	0.716707			0.119496	0.766507			0.119496	0.774111			0.119496	0.774356
		0.119557	0.717531			0.119557	0.767086			0.119557	0.774881			0.119557	0.775227
		0.119595	0.717246			0.119595	0.766694			0.119595	0.774409			0.119595	0.774867
		0.119612	0.717772			0.119612	0.766926			0.119612	0.77474			0.119612	0.775413
		0.11968	0.717561			0.11968	0.767438			0.11968	0.775091			0.11968	0.775824
		0.119754	0.716909			0.119754	0.766458			0.119754	0.774144			0.119754	0.774938
		0.119757	0.716803			0.119757	0.766254			0.119757	0.773985			0.119757	0.774605
		0.119801	0.716699			0.119801	0.766728			0.119801	0.774266			0.119801	0.775049
		0.119809	0.715468			0.119809	0.764645			0.119809	0.772122			0.119809	0.772856
		0.119869	0.716273			0.119869	0.76521			0.119869	0.772786			0.119869	0.773501
		0.119935	0.71659			0.119935	0.765175			0.119935	0.772735			0.119935	0.77329
		0.119943	0.714521			0.119943	0.764451			0.119943	0.771942			0.119943	0.772526
		0.119986	0.715505			0.119986	0.764612			0.119986	0.771979			0.119986	0.772704
		0.120058	0.715892			0.120058	0.764509			0.120058	0.771792			0.120058	0.772708
		0.120132	0.716826			0.120132	0.764333			0.120132	0.77127			0.120132	0.772386
		0.120169	0.715646			0.120169	0.764034			0.120169	0.771091			0.120169	0.772203
		0.120179	0.716832			0.120179	0.764512			0.120179	0.771795			0.120179	0.772976
		0.120192	0.715558			0.120192	0.762915			0.120192	0.77027			0.120192	0.771572
		0.120234	0.715557			0.120234	0.762708			0.120234	0.769927			0.120234	0.771231
		0.12032	0.714216			0.12032	0.761384			0.12032	0.768678			0.12032	0.76995
		0.120322	0.712615			0.120322	0.760301			0.120322	0.767928			0.120322	0.769224
		0.120367	0.712782			0.120367	0.760229			0.120367	0.76755			0.120367	0.768865
		0.12048	0.713036			0.12048	0.760801			0.12048	0.768378			0.12048	0.769652
		0.120522	0.712121			0.120522	0.760161			0.120522	0.767766			0.120522	0.768945
		0.120582	0.712427			0.120582	0.760637			0.120582	0.768504			0.120582	0.769732
		0.120614	0.712757			0.120614	0.760613			0.120614	0.768359			0.120614	0.769593
		0.120652	0.71082			0.120652	0.759881			0.120652	0.768147			0.120652	0.769433
		0.120712	0.711791			0.120712	0.760738			0.120712	0.769006			0.120712	0.770077
		0.120744	0.711146			0.120744	0.760236			0.120744	0.768257			0.120744	0.769494
		0.120744	0.709171			0.120744	0.75944			0.120744	0.767688			0.120744	0.768744
		0.120744	0.710023			0.120744	0.759641			0.120744	0.767829			0.120744	0.768983
		0.120839	0.709745			0.120839	0.759801			0.120839	0.768098			0.120839	0.76925
		0.120884	0.709266			0.120884	0.759832			0.120884	0.768449			0.120884	0.769644
		0.120894	0.709208			0.120894	0.760061			0.120894	0.768786			0.120894	0.770148
		0.120942	0.708972			0.120942	0.760179			0.120942	0.768948			0.120942	0.770362
		0.120986	0.708366			0.120986	0.760314			0.120986	0.769264			0.120986	0.770575
		0.121057	0.708747			0.121057	0.760565			0.121057	0.769389			0.121057	0.770836
		0.121083	0.710015			0.121083	0.761091			0.121083	0.77004			0.121083	0.771454
		0.121119	0.709113			0.121119	0.761237			0.121119	0.769821			0.121119	0.771347
		0.121173	0.707665			0.121173	0.759812			0.121173	0.768453			0.121173	0.769843
		0.121274	0.707212			0.121274	0.759738			0.121274	0.768644			0.121274	0.769851
		0.121306	0.707699			0.121306	0.760343			0.121306	0.769008			0.121306	0.770319
		0.121325	0.706796			0.121325	0.760558			0.121325	0.769101			0.121325	0.770352
		0.121373	0.706916			0.121373	0.760815			0.121373	0.769658			0.121373	0.770758
		0.121428	0.707219			0.121428	0.761793			0.121428	0.770614			0.121428	0.771845
		0.121446	0.706058			0.121446	0.761811			0.121446	0.770875			0.121446	0.772227
		0.121446	0.706875			0.121446	0.761417			0.121446	0.770381			0.121446	0.77165
		0.121474	0.705891			0.121474	0.761467			0.121474	0.770274			0.121474	0.771641
		0.121553	0.704445			0.121553	0.760695			0.121553	0.769559			0.121553	0.770809
		0.121601	0.704935			0.121601	0.76139			0.121601	0.770002			0.121601	0.771225
		0.121632	0.703481			0.121632	0.760358			0.121632	0.769262			0.121632	0.770529
		0.121632	0.70341			0.121632	0.76041			0.121632	0.76917			0.121632	0.770272
		0.121676	0.703758			0.121676	0.760158			0.121676	0.769198			0.121676	0.770163
		0.121718	0.704157			0.121718	0.761			0.121718	0.769951			0.121718	0.771046
		0.121775	0.704247			0.121775	0.760791			0.121775	0.769636			0.121775	0.770624
		0.121823	0.703658			0.121823	0.760915			0.121823	0.769832			0.121823	0.770588
		0.121865	0.704665			0.121865	0.761344			0.121865	0.769653			0.121865	0.770347
		0.121865	0.70315			0.121865	0.760381			0.121865	0.769175			0.121865	0.769966
		0.121984	0.703581			0.121984	0.760747			0.121984	0.769561			0.121984	0.770321
		0.122016	0.704161			0.122016	0.761194			0.122016	0.769839			0.122016	0.770584
		0.122051	0.703247			0.122051	0.761692			0.122051	0.770504			0.122051	0.771231
		0.122051	0.702968			0.122051	0.760447			0.122051	0.769086			0.122051	0.769797
		0.122068	0.7034			0.122068	0.76127			0.122068	0.769948			0.122068	0.770905
		0.122128	0.70262			0.122128	0.761311			0.122128	0.769955			0.122128	0.770893
		0.122154	0.701482			0.122154	0.760967			0.122154	0.770098			0.122154	0.771167
		0.122191	0.702356			0.122191	0.76197			0.122191	0.771414			0.122191	0.772474
		0.122275	0.702665			0.122275	0.762099			0.122275	0.771347			0.122275	0.772346
		0.122372	0.704287			0.122372	0.762692			0.122372	0.771821			0.122372	0.773023
		0.122398	0.704034			0.122398	0.762823			0.122398	0.771838			0.122398	0.772894
		0.122422	0.703989			0.122422	0.763424			0.122422	0.772575			0.122422	0.773495
		0.122422	0.704557			0.122422	0.763407			0.122422	0.772398			0.122422	0.773622
		0.122467	0.703163			0.122467	0.762034			0.122467	0.771283			0.122467	0.772306
		0.12253	0.701722			0.12253	0.760636			0.12253	0.76995			0.12253	0.770877
		0.122561	0.699783			0.122561	0.759			0.122561	0.768178			0.122561	0.768905
		0.122561	0.700046			0.122561	0.759882			0.122561	0.769034			0.122561	0.76993
		0.122606	0.698237			0.122606	0.758227			0.122606	0.767198			0.122606	0.767889
		0.122607	0.698347			0.122607	0.757043			0.122607	0.766071			0.122607	0.766785
		0.122669	0.697677			0.122669	0.756255			0.122669	0.765306			0.122669	0.766142
		0.122746	0.69586			0.122746	0.755487			0.122746	0.764784			0.122746	0.76566
		0.122748	0.69638			0.122748	0.755439			0.122748	0.765042			0.122748	0.765952
		0.122792	0.696185			0.122792	0.755379			0.122792	0.765317			0.122792	0.766398
		0.12282	0.696574			0.12282	0.754992			0.12282	0.765127			0.12282	0.766284
		0.122846	0.694759			0.122846	0.754761			0.122846	0.764856			0.122846	0.766057
		0.12291	0.696379			0.12291	0.755271			0.12291	0.765206			0.12291	0.766469
		0.122947	0.695846			0.122947	0.755082			0.122947	0.764758			0.122947	0.766119
		0.122976	0.695575			0.122976	0.754409			0.122976	0.764202			0.122976	0.765514
		0.123018	0.694813			0.123018	0.754125			0.123018	0.763825			0.123018	0.765126
		0.123102	0.693709			0.123102	0.752704			0.123102	0.762042			0.123102	0.763251
		0.123128	0.693867			0.123128	0.752573			0.123128	0.761763			0.123128	0.762999
		0.123165	0.693411			0.123165	0.752202			0.123165	0.761606			0.123165	0.762816
		0.123219	0.692931			0.123219	0.752124			0.123219	0.761326			0.123219	0.762428
		0.123299	0.688979			0.123299	0.748726			0.123299	0.758146			0.123299	0.759277
		0.123299	0.691692			0.123299	0.750825			0.123299	0.760062			0.123299	0.761305
		0.123327	0.687103			0.123327	0.747106			0.123327	0.756847			0.123327	0.757897
		0.12339	0.686897			0.12339	0.747402			0.12339	0.757053			0.12339	0.758189
		0.123492	0.685183			0.123492	0.747082			0.123492	0.756874			0.123492	0.758013
		0.123528	0.686044			0.123528	0.748135			0.123528	0.757734			0.123528	0.758898
		0.123553	0.685742			0.123553	0.747303			0.123553	0.757149			0.123553	0.758411
		0.123626	0.684042			0.123626	0.746186			0.123626	0.75613			0.123626	0.757376
		0.123666	0.682608			0.123666	0.744487			0.123666	0.754823			0.123666	0.756261
		0.123666	0.682647			0.123666	0.745094			0.123666	0.755277			0.123666	0.756518
		0.123666	0.682141			0.123666	0.744767			0.123666	0.754996			0.123666	0.756364
		0.12371	0.681283			0.12371	0.743748			0.12371	0.754024			0.12371	0.755372
		0.123712	0.680967			0.123712	0.743593			0.123712	0.753736			0.123712	0.755117
		0.123764	0.681133			0.123764	0.742631			0.123764	0.752575			0.123764	0.753764
		0.123834	0.680483			0.123834	0.742011			0.123834	0.752157			0.123834	0.753338
		0.123881	0.681086			0.123881	0.742014			0.123881	0.751889			0.123881	0.753015
		0.123913	0.681216			0.123913	0.741642			0.123913	0.751506			0.123913	0.752806
		0.12394	0.681365			0.12394	0.741179			0.12394	0.751152			0.12394	0.752443
		0.123994	0.680804			0.123994	0.740884			0.123994	0.751096			0.123994	0.752615
		0.124044	0.679455			0.124044	0.739931			0.124044	0.750088			0.124044	0.75166
		0.124078	0.678566			0.124078	0.739448			0.124078	0.749811			0.124078	0.751525
		0.12418	0.679657			0.12418	0.740153			0.12418	0.750521			0.12418	0.752057
		0.124215	0.678374			0.124215	0.739697			0.124215	0.750351			0.124215	0.751845
		0.124215	0.675393			0.124215	0.738413			0.124215	0.749893			0.124215	0.751395
		0.124215	0.676716			0.124215	0.739104			0.124215	0.750046			0.124215	0.751443
		0.12426	0.675956			0.12426	0.739376			0.12426	0.751017			0.12426	0.752587
		0.124285	0.673767			0.124285	0.737911			0.124285	0.749359			0.124285	0.751016
		0.124344	0.674899			0.124344	0.739483			0.124344	0.750934			0.124344	0.752546
		0.124358	0.673803			0.124358	0.738931			0.124358	0.750264			0.124358	0.752005
		0.124406	0.674032			0.124406	0.740078			0.124406	0.75143			0.124406	0.753275
		0.124453	0.67491			0.124453	0.741134			0.124453	0.752282			0.124453	0.754112
		0.124535	0.673707			0.124535	0.74148			0.124535	0.753078			0.124535	0.754835
		0.124579	0.673807			0.124579	0.74163			0.124579	0.753022			0.124579	0.754837
		0.124621	0.672871			0.124621	0.741233			0.124621	0.75294			0.124621	0.754877
		0.124625	0.672042			0.124625	0.740893			0.124625	0.752647			0.124625	0.754591
		0.124637	0.671764			0.124637	0.741815			0.124637	0.754055			0.124637	0.755964
		0.12467	0.67103			0.12467	0.741253			0.12467	0.75317			0.12467	0.75517
		0.124746	0.670744			0.124746	0.740818			0.124746	0.752508			0.124746	0.754785
		0.124796	0.671175			0.124796	0.741346			0.124796	0.753205			0.124796	0.755313
		0.124814	0.672124			0.124814	0.741896			0.124814	0.753838			0.124814	0.755827
		0.124919	0.674367			0.124919	0.743842			0.124919	0.755384			0.124919	0.757492
		0.124943	0.673673			0.124943	0.74376			0.124943	0.755121			0.124943	0.757242
		0.124957	0.673067			0.124957	0.743806			0.124957	0.755175			0.124957	0.75736
		0.124993	0.6727			0.124993	0.743069			0.124993	0.754392			0.124993	0.756451
		0.125033	0.67011			0.125033	0.742047			0.125033	0.753769			0.125033	0.755905
		0.125042	0.671848			0.125042	0.743126			0.125042	0.754362			0.125042	0.75644
		0.125111	0.670624			0.125111	0.743031			0.125111	0.754141			0.125111	0.756168
		0.125131	0.669949			0.125131	0.742496			0.125131	0.753495			0.125131	0.755531
		0.125169	0.668427			0.125169	0.742268			0.125169	0.754113			0.125169	0.756116
		0.125169	0.669479			0.125169	0.742182			0.125169	0.75355			0.125169	0.755441
		0.125262	0.668816			0.125262	0.74193			0.125262	0.753585			0.125262	0.755728
		0.125305	0.668237			0.125305	0.741563			0.125305	0.753633			0.125305	0.755623
		0.125305	0.667966			0.125305	0.740968			0.125305	0.753021			0.125305	0.755003
		0.125323	0.66854			0.125323	0.741371			0.125323	0.753009			0.125323	0.75518
		0.12535	0.668069			0.12535	0.741295			0.12535	0.752981			0.12535	0.755199
		0.12535	0.668108			0.12535	0.741133			0.12535	0.752791			0.12535	0.754935
		0.125419	0.667186			0.125419	0.7405			0.125419	0.751949			0.125419	0.754162
		0.125482	0.665791			0.125482	0.739461			0.125482	0.751085			0.125482	0.75335
		0.125497	0.66604			0.125497	0.738755			0.125497	0.750258			0.125497	0.752555
		0.125536	0.664795			0.125536	0.738386			0.125536	0.750125			0.125536	0.752425
		0.12567	0.667138			0.12567	0.739386			0.12567	0.751014			0.12567	0.753259
		0.125711	0.665943			0.125711	0.738899			0.125711	0.750567			0.125711	0.752966
		0.125711	0.665176			0.125711	0.738903			0.125711	0.750479			0.125711	0.752806
		0.12572	0.66401			0.12572	0.737976			0.12572	0.749508			0.12572	0.751669
		0.125757	0.664107			0.125757	0.738304			0.125757	0.750023			0.125757	0.752234
		0.125791	0.664966			0.125791	0.739042			0.125791	0.750782			0.125791	0.75327
		0.125843	0.664378			0.125843	0.739248			0.125843	0.751054			0.125843	0.753513
		0.125868	0.662564			0.125868	0.738194			0.125868	0.750394			0.125868	0.752866
		0.125917	0.663057			0.125917	0.738117			0.125917	0.75018			0.125917	0.752774
		0.125985	0.66385			0.125985	0.738689			0.125985	0.750823			0.125985	0.753334
		0.126027	0.664469			0.126027	0.739401			0.126027	0.751653			0.126027	0.754354
		0.126045	0.663908			0.126045	0.738598			0.126045	0.751033			0.126045	0.753676
		0.126097	0.663157			0.126097	0.738498			0.126097	0.751075			0.126097	0.75355
		0.126117	0.663095			0.126117	0.738429			0.126117	0.750814			0.126117	0.753213
		0.126196	0.663533			0.126196	0.737817			0.126196	0.750133			0.126196	0.752548
		0.126226	0.663398			0.126226	0.737293			0.126226	0.749649			0.126226	0.752026
		0.126251	0.66076			0.126251	0.736041			0.126251	0.74905			0.126251	0.751135
		0.126251	0.661538			0.126251	0.736911			0.126251	0.749631			0.126251	0.752046
		0.126354	0.660273			0.126354	0.73562			0.126354	0.748593			0.126354	0.750799
		0.126386	0.660335			0.126386	0.735718			0.126386	0.748628			0.126386	0.75066
		0.126409	0.658667			0.126409	0.733995			0.126409	0.747201			0.126409	0.749298
		0.126431	0.656717			0.126431	0.732975			0.126431	0.746382			0.126431	0.748581
		0.126463	0.657797			0.126463	0.733361			0.126463	0.746854			0.126463	0.749213
		0.126528	0.655773			0.126528	0.731716			0.126528	0.745606			0.126528	0.748014
		0.126565	0.65593			0.126565	0.732356			0.126565	0.746238			0.126565	0.748602
		0.126581	0.657706			0.126581	0.732373			0.126581	0.746371			0.126581	0.748714
		0.12661	0.656063			0.12661	0.732066			0.12661	0.74632			0.12661	0.748619
		0.126671	0.655243			0.126671	0.731397			0.126671	0.745908			0.126671	0.748431
		0.126732	0.656284			0.126732	0.732093			0.126732	0.746323			0.126732	0.748829
		0.126778	0.656826			0.126778	0.732404			0.126778	0.746499			0.126778	0.749107
		0.126789	0.656893			0.126789	0.732347			0.126789	0.746029			0.126789	0.748523
		0.126821	0.657161			0.126821	0.732979			0.126821	0.7463			0.126821	0.748929
		0.126846	0.65834			0.126846	0.733505			0.126846	0.747249			0.126846	0.749941
		0.126914	0.657145			0.126914	0.732676			0.126914	0.74644			0.126914	0.749139
		0.126923	0.656781			0.126923	0.732435			0.126923	0.746057			0.126923	0.748784
		0.126923	0.656091			0.126923	0.731977			0.126923	0.745688			0.126923	0.748436
		0.126948	0.657209			0.126948	0.732234			0.126948	0.745805			0.126948	0.748575
		0.126978	0.655928			0.126978	0.732086			0.126978	0.746082			0.126978	0.748821
		0.127075	0.656106			0.127075	0.733229			0.127075	0.747283			0.127075	0.750085
		0.127102	0.657991			0.127102	0.734824			0.127102	0.748729			0.127102	0.751535
		0.127134	0.658124			0.127134	0.73415			0.127134	0.748101			0.127134	0.751067
		0.127146	0.655515			0.127146	0.73342			0.127146	0.747436			0.127146	0.750408
		0.127182	0.657474			0.127182	0.734202			0.127182	0.747727			0.127182	0.750687
		0.127191	0.659503			0.127191	0.735609			0.127191	0.74904			0.127191	0.752084
		0.127258	0.658388			0.127258	0.734973			0.127258	0.748291			0.127258	0.751399
		0.127289	0.661146			0.127289	0.735774			0.127289	0.749416			0.127289	0.752381
		0.127324	0.660752			0.127324	0.7349			0.127324	0.748787			0.127324	0.751867
		0.127349	0.662796			0.127349	0.736722			0.127349	0.750421			0.127349	0.753504
		0.127454	0.664287			0.127454	0.737325			0.127454	0.750806			0.127454	0.754037
		0.127458	0.664374			0.127458	0.737534			0.127458	0.750766			0.127458	0.753967
		0.127492	0.664686			0.127492	0.737372			0.127492	0.750337			0.127492	0.753709
		0.127502	0.665026			0.127502	0.737839			0.127502	0.750523			0.127502	0.753864
		0.127572	0.666804			0.127572	0.738172			0.127572	0.750617			0.127572	0.754036
		0.127636	0.666026			0.127636	0.738254			0.127636	0.751193			0.127636	0.754793
		0.127676	0.665282			0.127676	0.737697			0.127676	0.750866			0.127676	0.754718
		0.127781	0.667103			0.127781	0.738738			0.127781	0.751382			0.127781	0.755272
		0.127813	0.665718			0.127813	0.738808			0.127813	0.751809			0.127813	0.755731
		0.127843	0.665646			0.127843	0.739334			0.127843	0.752538			0.127843	0.756364
		0.127868	0.665339			0.127868	0.73955			0.127868	0.752609			0.127868	0.756459
		0.127914	0.666576			0.127914	0.740964			0.127914	0.753777			0.127914	0.757508
		0.127975	0.66639			0.127975	0.741253			0.127975	0.754159			0.127975	0.757732
		0.12799	0.666561			0.12799	0.741253			0.12799	0.753751			0.12799	0.757335
		0.128007	0.666565			0.128007	0.741677			0.128007	0.754568			0.128007	0.758307
		0.128035	0.666847			0.128035	0.741952			0.128035	0.754707			0.128035	0.758426
		0.128075	0.669048			0.128075	0.744172			0.128075	0.756254			0.128075	0.760042
		0.12814	0.669331			0.12814	0.745453			0.12814	0.757413			0.12814	0.761083
		0.128167	0.670336			0.128167	0.746591			0.128167	0.758296			0.128167	0.76175
		0.128167	0.668931			0.128167	0.745213			0.128167	0.756888			0.128167	0.760552
		0.128189	0.670161			0.128189	0.745929			0.128189	0.757667			0.128189	0.761193
		0.12824	0.670016			0.12824	0.746654			0.12824	0.758695			0.12824	0.762089
		0.12826	0.67042			0.12826	0.746689			0.12826	0.758344			0.12826	0.761788
		0.128325	0.670557			0.128325	0.745699			0.128325	0.757819			0.128325	0.761199
		0.128376	0.670301			0.128376	0.745879			0.128376	0.757705			0.128376	0.761184
		0.128388	0.670264			0.128388	0.745954			0.128388	0.757526			0.128388	0.761123
		0.128388	0.66893			0.128388	0.744822			0.128388	0.756712			0.128388	0.760239
		0.1284	0.671314			0.1284	0.747365			0.1284	0.758808			0.1284	0.762432
		0.128516	0.671545			0.128516	0.747189			0.128516	0.758225			0.128516	0.761921
		0.128541	0.67351			0.128541	0.748843			0.128541	0.759595			0.128541	0.763208
		0.128565	0.673629			0.128565	0.748909			0.128565	0.75973			0.128565	0.763315
		0.128601	0.673675			0.128601	0.748849			0.128601	0.75968			0.128601	0.763552
		0.128631	0.674496			0.128631	0.750499			0.128631	0.760604			0.128631	0.764411
		0.128667	0.67305			0.128667	0.748368			0.128667	0.758759			0.128667	0.762786
		0.128697	0.67305			0.128697	0.748677			0.128697	0.759213			0.128697	0.763201
		0.128725	0.67283			0.128725	0.748257			0.128725	0.758598			0.128725	0.762504
		0.1288	0.672582			0.1288	0.749167			0.1288	0.759616			0.1288	0.763613
		0.128871	0.67536			0.128871	0.750268			0.128871	0.760346			0.128871	0.764247
		0.128917	0.674173			0.128917	0.750007			0.128917	0.760361			0.128917	0.764403
		0.128917	0.675095			0.128917	0.749766			0.128917	0.760464			0.128917	0.764578
		0.128917	0.674993			0.128917	0.749876			0.128917	0.760457			0.128917	0.764565
		0.12894	0.67411			0.12894	0.749348			0.12894	0.760277			0.12894	0.764427
		0.129041	0.674884			0.129041	0.748785			0.129041	0.759573			0.129041	0.763524
		0.129049	0.674963			0.129049	0.749092			0.129049	0.760275			0.129049	0.764381
		0.129049	0.674108			0.129049	0.748866			0.129049	0.75993			0.129049	0.763914
		0.129073	0.675967			0.129073	0.750817			0.129073	0.761959			0.129073	0.766147
		0.129093	0.67416			0.129093	0.749725			0.129093	0.761035			0.129093	0.765164
		0.129144	0.672029			0.129144	0.748519			0.129144	0.760051			0.129144	0.764138
		0.129225	0.672048			0.129225	0.748369			0.129225	0.759403			0.129225	0.763404
		0.129256	0.671993			0.129256	0.748456			0.129256	0.759787			0.129256	0.763794
		0.129301	0.672225			0.129301	0.748269			0.129301	0.759473			0.129301	0.763523
		0.129312	0.670408			0.129312	0.748162			0.129312	0.759826			0.129312	0.763774
		0.129354	0.670869			0.129354	0.747487			0.129354	0.758985			0.129354	0.763015
		0.129378	0.670655			0.129378	0.747326			0.129378	0.758805			0.129378	0.762725
		0.129424	0.670958			0.129424	0.746857			0.129424	0.758212			0.129424	0.761982
		0.129444	0.669579			0.129444	0.745533			0.129444	0.756643			0.129444	0.760505
		0.129511	0.670462			0.129511	0.745898			0.129511	0.757143			0.129511	0.761044
		0.129575	0.672336			0.129575	0.745575			0.129575	0.75693			0.129575	0.760842
		0.129575	0.671799			0.129575	0.745464			0.129575	0.756431			0.129575	0.760505
		0.129575	0.670754			0.129575	0.746093			0.129575	0.757186			0.129575	0.761198
		0.129615	0.67221			0.129615	0.745088			0.129615	0.756403			0.129615	0.760426
		0.129639	0.671545			0.129639	0.744738			0.129639	0.756481			0.129639	0.760475
		0.12969	0.669643			0.12969	0.743319			0.12969	0.755381			0.12969	0.759363
		0.129735	0.66791			0.129735	0.742429			0.129735	0.754915			0.129735	0.758614
		0.12975	0.668273			0.12975	0.742218			0.12975	0.754587			0.12975	0.758151
		0.129783	0.668487			0.129783	0.742004			0.129783	0.754281			0.129783	0.757806
		0.129855	0.669254			0.129855	0.74213			0.129855	0.754532			0.129855	0.758178
		0.129929	0.667849			0.129929	0.742619			0.129929	0.755035			0.129929	0.758741
		0.129968	0.667931			0.129968	0.742133			0.129968	0.754485			0.129968	0.758294
		0.129968	0.668324			0.129968	0.742165			0.129968	0.754761			0.129968	0.758544
		0.13001	0.666865			0.13001	0.741311			0.13001	0.75397			0.13001	0.75783
		0.130034	0.666518			0.130034	0.741015			0.130034	0.753923			0.130034	0.757787
		0.130095	0.664234			0.130095	0.739343			0.130095	0.752634			0.130095	0.756469
		0.130125	0.663822			0.130125	0.738882			0.130125	0.752148			0.130125	0.756208
		0.130142	0.665511			0.130142	0.740633			0.130142	0.753939			0.130142	0.757922
		0.130142	0.66654			0.130142	0.740612			0.130142	0.753578			0.130142	0.75764
		0.130194	0.66807			0.130194	0.742203			0.130194	0.75534			0.130194	0.759478
		0.130229	0.668187			0.130229	0.742994			0.130229	0.755868			0.130229	0.76027
		0.130269	0.667414			0.130269	0.742699			0.130269	0.755689			0.130269	0.760267
		0.130304	0.66756			0.130304	0.743219			0.130304	0.755899			0.130304	0.760627
		0.130349	0.669597			0.130349	0.743874			0.130349	0.755976			0.130349	0.760644
		0.130377	0.668494			0.130377	0.74372			0.130377	0.756477			0.130377	0.761072
		0.130447	0.669118			0.130447	0.744862			0.130447	0.757472			0.130447	0.762169
		0.13048	0.669919			0.13048	0.745617			0.13048	0.758087			0.13048	0.762909
		0.130517	0.669679			0.130517	0.745729			0.130517	0.758419			0.130517	0.763092
		0.130613	0.669149			0.130613	0.744664			0.130613	0.756681			0.130613	0.761234
		0.130621	0.670013			0.130621	0.744707			0.130621	0.757148			0.130621	0.761707
		0.130639	0.670973			0.130639	0.745495			0.130639	0.757745			0.130639	0.762111
		0.130664	0.671354			0.130664	0.745908			0.130664	0.757907			0.130664	0.762349
		0.130729	0.671368			0.130729	0.746937			0.130729	0.758898			0.130729	0.76328
		0.130775	0.673914			0.130775	0.748059			0.130775	0.75989			0.130775	0.764193
		0.130794	0.67329			0.130794	0.747075			0.130794	0.758963			0.130794	0.763185
		0.130801	0.673723			0.130801	0.746364			0.130801	0.758181			0.130801	0.762273
		0.130854	0.671292			0.130854	0.745597			0.130854	0.757711			0.130854	0.761771
		0.130934	0.67355			0.130934	0.746335			0.130934	0.758178			0.130934	0.762112
		0.130979	0.675185			0.130979	0.747281			0.130979	0.759318			0.130979	0.763398
		0.131011	0.674739			0.131011	0.747548			0.131011	0.759963			0.131011	0.763929
		0.131011	0.673199			0.131011	0.746773			0.131011	0.759005			0.131011	0.763006
		0.131022	0.675013			0.131022	0.748612			0.131022	0.760266			0.131022	0.764334
		0.131054	0.675785			0.131054	0.749026			0.131054	0.76061			0.131054	0.764563
		0.13111	0.674752			0.13111	0.748502			0.13111	0.760044			0.13111	0.76401
		0.13114	0.675821			0.13114	0.749194			0.13114	0.760991			0.13114	0.764859
		0.13114	0.675217			0.13114	0.748652			0.13114	0.760517			0.13114	0.764348
		0.131166	0.676272			0.131166	0.750002			0.131166	0.76167			0.131166	0.765439
		0.131203	0.677381			0.131203	0.751004			0.131203	0.762837			0.131203	0.766491
		0.131313	0.677389			0.131313	0.751614			0.131313	0.76347			0.131313	0.767033
		0.131322	0.679291			0.131322	0.752717			0.131322	0.764399			0.131322	0.767716
		0.131356	0.68081			0.131356	0.754375			0.131356	0.765694			0.131356	0.768907
		0.131406	0.67933			0.131406	0.753892			0.131406	0.765542			0.131406	0.768694
		0.131443	0.680528			0.131443	0.754824			0.131443	0.766302			0.131443	0.769343
		0.131484	0.680858			0.131484	0.755425			0.131484	0.766629			0.131484	0.769678
		0.131493	0.681068			0.131493	0.756021			0.131493	0.767267			0.131493	0.770217
		0.131529	0.68026			0.131529	0.75661			0.131529	0.767973			0.131529	0.770874
		0.131529	0.679921			0.131529	0.755449			0.131529	0.766651			0.131529	0.76953
		0.131553	0.681968			0.131553	0.758444			0.131553	0.76971			0.131553	0.772627
		0.131649	0.682414			0.131649	0.758495			0.131649	0.769832			0.131649	0.772796
		0.131658	0.681519			0.131658	0.757587			0.131658	0.769302			0.131658	0.772341
		0.131658	0.683168			0.131658	0.759176			0.131658	0.770353			0.131658	0.773338
		0.131687	0.682065			0.131687	0.757802			0.131687	0.769067			0.131687	0.772125
		0.131701	0.682837			0.131701	0.75841			0.131701	0.769696			0.131701	0.772769
		0.131723	0.682342			0.131723	0.758528			0.131723	0.76967			0.131723	0.772912
		0.131761	0.683663			0.131761	0.759349			0.131761	0.770257			0.131761	0.7736
		0.13183	0.683368			0.13183	0.759859			0.13183	0.770776			0.13183	0.774084
		0.131863	0.685046			0.131863	0.760841			0.131863	0.771976			0.131863	0.775193
		0.13194	0.683881			0.13194	0.761617			0.13194	0.772718			0.13194	0.775902
		0.132023	0.68597			0.132023	0.762226			0.132023	0.773069			0.132023	0.776231
		0.132045	0.685893			0.132045	0.76274			0.132045	0.773827			0.132045	0.776968
		0.132045	0.686648			0.132045	0.763231			0.132045	0.774174			0.132045	0.777318
		0.132081	0.686452			0.132081	0.762395			0.132081	0.773447			0.132081	0.776665
		0.132088	0.68649			0.132088	0.763123			0.132088	0.774488			0.132088	0.777604
		0.132136	0.687229			0.132136	0.763051			0.132136	0.774689			0.132136	0.777777
		0.132174	0.686953			0.132174	0.763405			0.132174	0.77521			0.132174	0.77835
		0.132181	0.688479			0.132181	0.764942			0.132181	0.776763			0.132181	0.779699
		0.132217	0.687745			0.132217	0.763665			0.132217	0.775915			0.132217	0.779033
		0.132299	0.686663			0.132299	0.763945			0.132299	0.776212			0.132299	0.779168
		0.132335	0.685736			0.132335	0.763278			0.132335	0.775999			0.132335	0.778925
		0.132359	0.686032			0.132359	0.763249			0.132359	0.776006			0.132359	0.779014
		0.132388	0.68657			0.132388	0.763605			0.132388	0.775911			0.132388	0.779037
		0.1324	0.686245			0.1324	0.763375			0.1324	0.776267			0.1324	0.779327
		0.132431	0.685806			0.132431	0.761939			0.132431	0.77508			0.132431	0.778152
		0.132477	0.684517			0.132477	0.760917			0.132477	0.774103			0.132477	0.777093
		0.132523	0.683915			0.132523	0.761095			0.132523	0.774146			0.132523	0.777252
		0.132559	0.685465			0.132559	0.761367			0.132559	0.774351			0.132559	0.777579
		0.132559	0.685254			0.132559	0.761523			0.132559	0.774675			0.132559	0.777907
		0.132559	0.68512			0.132559	0.760857			0.132559	0.773727			0.132559	0.776878
		0.132651	0.684065			0.132651	0.76093			0.132651	0.773647			0.132651	0.776922
		0.132687	0.682193			0.132687	0.758607			0.132687	0.77131			0.132687	0.774603
		0.132694	0.682721			0.132694	0.758343			0.132694	0.77108			0.132694	0.774551
		0.13273	0.684347			0.13273	0.758218			0.13273	0.770793			0.13273	0.774365
		0.132771	0.683429			0.132771	0.757814			0.132771	0.770734			0.132771	0.774423
		0.132815	0.684897			0.132815	0.75772			0.132815	0.770407			0.132815	0.774058
		0.132855	0.68372			0.132855	0.756835			0.132855	0.76981			0.132855	0.773454
		0.132858	0.685084			0.132858	0.757834			0.132858	0.770368			0.132858	0.774022
		0.132875	0.68492			0.132875	0.757028			0.132875	0.769638			0.132875	0.773394
		0.132959	0.684369			0.132959	0.75686			0.132959	0.770082			0.132959	0.773888
		0.133017	0.683249			0.133017	0.756817			0.133017	0.770612			0.133017	0.774564
		0.133029	0.683962			0.133029	0.757417			0.133029	0.771287			0.133029	0.775463
		0.133063	0.68367			0.133063	0.7569			0.133063	0.770885			0.133063	0.775005
		0.133076	0.683404			0.133076	0.756802			0.133076	0.771291			0.133076	0.775216
		0.133148	0.681715			0.133148	0.75693			0.133148	0.771862			0.133148	0.775789
		0.133199	0.680919			0.133199	0.756351			0.133199	0.771469			0.133199	0.775747
		0.13323	0.6804			0.13323	0.756135			0.13323	0.771249			0.13323	0.775662
		0.133241	0.680443			0.133241	0.756504			0.133241	0.77213			0.133241	0.776692
		0.133241	0.679806			0.133241	0.756021			0.133241	0.771524			0.133241	0.775913
		0.133326	0.681585			0.133326	0.757276			0.133326	0.773031			0.133326	0.77766
		0.133369	0.679251			0.133369	0.756484			0.133369	0.772333			0.133369	0.777198
		0.133395	0.679164			0.133395	0.756336			0.133395	0.772303			0.133395	0.777257
		0.133429	0.677073			0.133429	0.755279			0.133429	0.771734			0.133429	0.776829
		0.133454	0.677383			0.133454	0.754561			0.133454	0.771388			0.133454	0.776409
		0.13347	0.675753			0.13347	0.754325			0.13347	0.771224			0.13347	0.776204
		0.133524	0.676413			0.133524	0.75387			0.133524	0.770599			0.133524	0.775868
		0.133553	0.676831			0.133553	0.754912			0.133553	0.771547			0.133553	0.777119
		0.133581	0.676944			0.133581	0.754948			0.133581	0.771722			0.133581	0.777246
		0.133581	0.676951			0.133581	0.755102			0.133581	0.771909			0.133581	0.777365
		0.13359	0.6776			0.13359	0.755522			0.13359	0.772385			0.13359	0.777842
		0.133687	0.675716			0.133687	0.754382			0.133687	0.7714			0.133687	0.776836
		0.133709	0.674585			0.133709	0.753739			0.133709	0.77073			0.133709	0.776241
		0.133743	0.674182			0.133743	0.753648			0.133743	0.770752			0.133743	0.776222
		0.133787	0.673073			0.133787	0.751579			0.133787	0.768908			0.133787	0.774213
		0.133826	0.673291			0.133826	0.751176			0.133826	0.768388			0.133826	0.773482
		0.13387	0.67409			0.13387	0.750614			0.13387	0.768069			0.13387	0.773248
		0.133878	0.672983			0.133878	0.75041			0.133878	0.76836			0.133878	0.773506
		0.133896	0.672836			0.133896	0.749981			0.133896	0.76777			0.133896	0.772941
		0.133964	0.672834			0.133964	0.749463			0.133964	0.767466			0.133964	0.772368
		0.134047	0.671184			0.134047	0.748193			0.134047	0.766303			0.134047	0.771064
		0.134075	0.671727			0.134075	0.748103			0.134075	0.766672			0.134075	0.771407
		0.13409	0.672152			0.13409	0.74992			0.13409	0.768829			0.13409	0.773663
		0.13409	0.672088			0.13409	0.750167			0.13409	0.768552			0.13409	0.773393
		0.134133	0.674319			0.134133	0.751501			0.134133	0.769607			0.134133	0.774401
		0.134202	0.674172			0.134202	0.751516			0.134202	0.769749			0.134202	0.774459
		0.134216	0.673417			0.134216	0.751774			0.134216	0.769664			0.134216	0.774348
		0.134216	0.673062			0.134216	0.751162			0.134216	0.769552			0.134216	0.77413
		0.134239	0.673987			0.134239	0.751642			0.134239	0.769542			0.134239	0.774244
		0.134259	0.673765			0.134259	0.75265			0.134259	0.770504			0.134259	0.775077
		0.134311	0.675225			0.134311	0.75306			0.134311	0.770579			0.134311	0.775185
		0.134361	0.675184			0.134361	0.753233			0.134361	0.770793			0.134361	0.775354
		0.134405	0.672307			0.134405	0.752815			0.134405	0.770642			0.134405	0.775014
		0.134427	0.675352			0.134427	0.754755			0.134427	0.7723			0.134427	0.776729
		0.134445	0.675565			0.134445	0.755448			0.134445	0.772822			0.134445	0.777074
		0.13447	0.674848			0.13447	0.754671			0.13447	0.772208			0.13447	0.776362
		0.134512	0.67579			0.134512	0.7554			0.134512	0.772738			0.134512	0.776838
		0.134582	0.676223			0.134582	0.755469			0.134582	0.772661			0.134582	0.776595
		0.134596	0.674779			0.134596	0.755706			0.134596	0.773133			0.134596	0.776971
		0.134683	0.676339			0.134683	0.756428			0.134683	0.773669			0.134683	0.777385
		0.134722	0.676622			0.134722	0.757522			0.134722	0.774808			0.134722	0.77857
		0.134722	0.675827			0.134722	0.756845			0.134722	0.774267			0.134722	0.777964
		0.134732	0.676943			0.134732	0.75837			0.134732	0.775795			0.134732	0.779453
		0.134764	0.676986			0.134764	0.759453			0.134764	0.776703			0.134764	0.780278
		0.134764	0.676533			0.134764	0.758284			0.134764	0.775336			0.134764	0.77901
		0.134804	0.677837			0.134804	0.75953			0.134804	0.776748			0.134804	0.780288
		0.134848	0.677884			0.134848	0.759067			0.134848	0.776356			0.134848	0.779959
		0.134887	0.678352			0.134887	0.75908			0.134887	0.776627			0.134887	0.780081
		0.13493	0.678698			0.13493	0.759467			0.13493	0.777235			0.13493	0.780662
		0.134955	0.67842			0.134955	0.758612			0.134955	0.776475			0.134955	0.779835
		0.135029	0.678545			0.135029	0.758573			0.135029	0.776292			0.135029	0.779439
		0.135058	0.676755			0.135058	0.756669			0.135058	0.774683			0.135058	0.777849
		0.135085	0.677411			0.135085	0.756369			0.135085	0.774237			0.135085	0.777341
		0.1351	0.67595			0.1351	0.755857			0.1351	0.773557			0.1351	0.776709
		0.13513	0.676437			0.13513	0.75604			0.13513	0.773578			0.13513	0.776645
		0.135142	0.677248			0.135142	0.756565			0.135142	0.774151			0.135142	0.77734
		0.135209	0.675971			0.135209	0.755588			0.135209	0.773332			0.135209	0.776455
		0.135226	0.676025			0.135226	0.754972			0.135226	0.772568			0.135226	0.775626
		0.135232	0.674951			0.135232	0.754548			0.135232	0.772083			0.135232	0.775014
		0.135268	0.675677			0.135268	0.754512			0.135268	0.771673			0.135268	0.774695
		0.135307	0.673847			0.135307	0.753651			0.135307	0.771005			0.135307	0.773951
		0.135378	0.673406			0.135378	0.752218			0.135378	0.769504			0.135378	0.772601
		0.135394	0.673162			0.135394	0.752341			0.135394	0.770207			0.135394	0.773278
		0.135443	0.673676			0.135443	0.752097			0.135443	0.769951			0.135443	0.773194
		0.135477	0.673705			0.135477	0.752907			0.135477	0.770648			0.135477	0.773902
		0.135495	0.673843			0.135495	0.753013			0.135495	0.770812			0.135495	0.774024
		0.135534	0.674748			0.135534	0.752675			0.135534	0.769952			0.135534	0.773262
		0.135572	0.67388			0.135572	0.752025			0.135572	0.769385			0.135572	0.772809
		0.135603	0.672911			0.135603	0.751675			0.135603	0.769044			0.135603	0.772504
		0.135642	0.67208			0.135642	0.750434			0.135642	0.767689			0.135642	0.771166
		0.135708	0.672275			0.135708	0.750744			0.135708	0.767706			0.135708	0.771212
		0.135728	0.673932			0.135728	0.751502			0.135728	0.768566			0.135728	0.772367
		0.135728	0.673747			0.135728	0.750801			0.135728	0.767817			0.135728	0.771503
		0.135755	0.675832			0.135755	0.752792			0.135755	0.769855			0.135755	0.773702
		0.135788	0.675945			0.135788	0.750839			0.135788	0.768484			0.135788	0.772362
		0.135861	0.67561			0.135861	0.750474			0.135861	0.76797			0.135861	0.771987
		0.135895	0.674731			0.135895	0.750573			0.135895	0.767899			0.135895	0.771775
		0.135895	0.675787			0.135895	0.751407			0.135895	0.768625			0.135895	0.772555
		0.13592	0.675974			0.13592	0.751244			0.13592	0.768737			0.13592	0.772635
		0.135937	0.674604			0.135937	0.750713			0.135937	0.768862			0.135937	0.772812
		0.136041	0.674328			0.136041	0.751049			0.136041	0.76891			0.136041	0.772852
		0.136092	0.674654			0.136092	0.751792			0.136092	0.769324			0.136092	0.773415
		0.136104	0.674484			0.136104	0.752101			0.136104	0.769789			0.136104	0.773896
		0.136104	0.673234			0.136104	0.75131			0.136104	0.76966			0.136104	0.773871
		0.136104	0.674964			0.136104	0.751847			0.136104	0.769957			0.136104	0.774174
		0.13614	0.672623			0.13614	0.751855			0.13614	0.770873			0.13614	0.774903
		0.136183	0.671734			0.136183	0.750716			0.136183	0.769918			0.136183	0.773998
		0.136226	0.670309			0.136226	0.750221			0.136226	0.769965			0.136226	0.774179
		0.136228	0.670391			0.136228	0.751005			0.136228	0.770783			0.136228	0.775006
		0.136256	0.668542			0.136256	0.748737			0.136256	0.769404			0.136256	0.773809
		0.13627	0.668782			0.13627	0.750244			0.13627	0.77126			0.13627	0.775444
		0.136312	0.667815			0.136312	0.749804			0.136312	0.770484			0.136312	0.774913
		0.136376	0.667508			0.136376	0.74941			0.136376	0.770134			0.136376	0.774657
		0.136395	0.665362			0.136395	0.748422			0.136395	0.769408			0.136395	0.774163
		0.136395	0.666489			0.136395	0.74908			0.136395	0.769898			0.136395	0.774443
		0.136436	0.664692			0.136436	0.747641			0.136436	0.768678			0.136436	0.773688
		0.136478	0.663349			0.136478	0.74623			0.136478	0.767486			0.136478	0.772789
		0.13652	0.663534			0.13652	0.745981			0.13652	0.767121			0.13652	0.77243
		0.136569	0.661236			0.136569	0.744709			0.136569	0.766321			0.136569	0.771726
		0.136602	0.659649			0.136602	0.744214			0.136602	0.765467			0.136602	0.771116
		0.136602	0.660841			0.136602	0.744417			0.136602	0.765933			0.136602	0.771529
		0.136671	0.65876			0.136671	0.743076			0.136671	0.764644			0.136671	0.770491
		0.136727	0.657066			0.136727	0.741697			0.136727	0.763735			0.136727	0.769866
		0.136727	0.658226			0.136727	0.741698			0.136727	0.76359			0.136727	0.769561
		0.136755	0.658679			0.136755	0.741783			0.136755	0.763744			0.136755	0.769934
		0.136768	0.657311			0.136768	0.741455			0.136768	0.763202			0.136768	0.769589
		0.13678	0.657803			0.13678	0.741212			0.13678	0.76331			0.13678	0.769834
		0.136823	0.656875			0.136823	0.742147			0.136823	0.764268			0.136823	0.770734
		0.136856	0.656038			0.136856	0.741585			0.136856	0.76385			0.136856	0.770164
		0.136899	0.656263			0.136899	0.741783			0.136899	0.763922			0.136899	0.770294
		0.136934	0.655405			0.136934	0.741365			0.136934	0.764044			0.136934	0.770469
		0.137003	0.654438			0.137003	0.741046			0.137003	0.763907			0.137003	0.770284
		0.137043	0.654936			0.137043	0.741197			0.137043	0.764411			0.137043	0.770759
		0.137086	0.655395			0.137086	0.740449			0.137086	0.76372			0.137086	0.769969
		0.137099	0.654993			0.137099	0.739279			0.137099	0.762513			0.137099	0.768567
		0.137106	0.654854			0.137106	0.739618			0.137106	0.763236			0.137106	0.769327
		0.137157	0.653847			0.137157	0.739682			0.137157	0.763461			0.137157	0.769737
		0.137223	0.653148			0.137223	0.740085			0.137223	0.763903			0.137223	0.770163
		0.137223	0.653935			0.137223	0.739974			0.137223	0.76361			0.137223	0.76984
		0.137236	0.653497			0.137236	0.740718			0.137236	0.764448			0.137236	0.770656
		0.137274	0.653635			0.137274	0.741974			0.137274	0.76582			0.137274	0.77205
		0.137378	0.654156			0.137378	0.742479			0.137378	0.766434			0.137378	0.772607
		0.137389	0.652825			0.137389	0.742861			0.137389	0.766656			0.137389	0.772733
		0.137389	0.653496			0.137389	0.742281			0.137389	0.765958			0.137389	0.771774
		0.137424	0.653533			0.137424	0.742351			0.137424	0.766121			0.137424	0.771868
		0.137438	0.651528			0.137438	0.741464			0.137438	0.765615			0.137438	0.771494
		0.137471	0.652231			0.137471	0.742236			0.137471	0.766361			0.137471	0.772175
		0.137497	0.651011			0.137497	0.741824			0.137497	0.766125			0.137497	0.772053
		0.13755	0.649608			0.13755	0.741372			0.13755	0.765849			0.13755	0.771762
		0.137568	0.648082			0.137568	0.740725			0.137568	0.765034			0.137568	0.770943
		0.137595	0.647293			0.137595	0.739758			0.137595	0.764541			0.137595	0.770667
		0.137658	0.64762			0.137658	0.740593			0.137658	0.765433			0.137658	0.77132
		0.137718	0.647236			0.137718	0.740525			0.137718	0.765914			0.137718	0.771859
		0.137729	0.649033			0.137729	0.741046			0.137729	0.766192			0.137729	0.772121
		0.137759	0.646035			0.137759	0.737108			0.137759	0.76281			0.137759	0.768589
		0.137759	0.647654			0.137759	0.738805			0.137759	0.764377			0.137759	0.770081
		0.137775	0.645946			0.137775	0.737103			0.137775	0.763242			0.137775	0.768943
		0.137823	0.646306			0.137823	0.737801			0.137823	0.764118			0.137823	0.769887
		0.137861	0.647159			0.137861	0.738704			0.137861	0.765354			0.137861	0.771186
		0.137904	0.648489			0.137904	0.739283			0.137904	0.765585			0.137904	0.771418
		0.137949	0.648364			0.137949	0.739895			0.137949	0.766174			0.137949	0.772052
		0.13804	0.64921			0.13804	0.739305			0.13804	0.765543			0.13804	0.771461
		0.138072	0.648812			0.138072	0.738785			0.138072	0.765144			0.138072	0.770906
		0.138088	0.647244			0.138088	0.737692			0.138088	0.764058			0.138088	0.769892
		0.138119	0.647647			0.138119	0.737649			0.138119	0.76469			0.138119	0.770389
		0.138151	0.647059			0.138151	0.736302			0.138151	0.763813			0.138151	0.769537
		0.138209	0.64653			0.138209	0.736381			0.138209	0.763886			0.138209	0.76957
		0.138211	0.646336			0.138211	0.735934			0.138211	0.763306			0.138211	0.768834
		0.138211	0.646904			0.138211	0.736462			0.138211	0.76389			0.138211	0.769379
		0.138245	0.645813			0.138245	0.735185			0.138245	0.762548			0.138245	0.768176
		0.138252	0.646312			0.138252	0.735694			0.138252	0.763012			0.138252	0.768708
		0.138267	0.646226			0.138267	0.73521			0.138267	0.762219			0.138267	0.76815
		0.138358	0.647925			0.138358	0.736528			0.138358	0.763501			0.138358	0.769567
		0.138375	0.647212			0.138375	0.736765			0.138375	0.763784			0.138375	0.769964
		0.138392	0.647726			0.138392	0.736746			0.138392	0.764217			0.138392	0.770287
		0.138416	0.647329			0.138416	0.736674			0.138416	0.764333			0.138416	0.77041
		0.138451	0.646483			0.138451	0.735738			0.138451	0.763483			0.138451	0.769412
		0.138457	0.646953			0.138457	0.735893			0.138457	0.76359			0.138457	0.769547
		0.138514	0.64723			0.138514	0.735933			0.138514	0.763761			0.138514	0.7697
		0.138555	0.648254			0.138555	0.73689			0.138555	0.764573			0.138555	0.770531
		0.13858	0.650193			0.13858	0.737766			0.13858	0.765642			0.13858	0.771854
		0.13858	0.648804			0.13858	0.737627			0.13858	0.76562			0.13858	0.77173
		0.138601	0.650551			0.138601	0.738555			0.138601	0.766311			0.138601	0.772494
		0.138698	0.649569			0.138698	0.737791			0.138698	0.76483			0.138698	0.771008
		0.138712	0.649678			0.138712	0.738548			0.138712	0.765605			0.138712	0.771733
		0.138754	0.651252			0.138754	0.738994			0.138754	0.766081			0.138754	0.772189
		0.138784	0.651894			0.138784	0.73897			0.138784	0.765766			0.138784	0.771901
		0.138823	0.652145			0.138823	0.739102			0.138823	0.766091			0.138823	0.772194
		0.138836	0.65215			0.138836	0.739449			0.138836	0.76624			0.138836	0.772361
		0.138866	0.653241			0.138866	0.739399			0.138866	0.766193			0.138866	0.772209
		0.138866	0.653075			0.138866	0.739605			0.138866	0.766341			0.138866	0.772289
		0.138872	0.652607			0.138872	0.739323			0.138872	0.766505			0.138872	0.772504
		0.138907	0.651593			0.138907	0.738708			0.138907	0.766019			0.138907	0.771753
		0.138983	0.6517			0.138983	0.737257			0.138983	0.764798			0.138983	0.77059
		0.139009	0.650237			0.139009	0.735496			0.139009	0.763279			0.139009	0.769014
		0.139051	0.64939			0.139051	0.736197			0.139051	0.763959			0.139051	0.769682
		0.13907	0.648365			0.13907	0.735977			0.13907	0.764121			0.13907	0.769853
		0.13907	0.647524			0.13907	0.73573			0.13907	0.76385			0.13907	0.769426
		0.139072	0.647507			0.139072	0.735497			0.139072	0.763874			0.139072	0.769453
		0.139111	0.645566			0.139111	0.735166			0.139111	0.763649			0.139111	0.769339
		0.139171	0.644935			0.139171	0.734726			0.139171	0.763046			0.139171	0.768751
		0.139192	0.646111			0.139192	0.734172			0.139192	0.76233			0.139192	0.768153
		0.139196	0.643894			0.139196	0.73272			0.139196	0.76152			0.139196	0.767325
		0.139233	0.64345			0.139233	0.732067			0.139233	0.760785			0.139233	0.76658
		0.139328	0.642654			0.139328	0.73247			0.139328	0.761084			0.139328	0.766627
		0.139355	0.644884			0.139355	0.734076			0.139355	0.762749			0.139355	0.76811
		0.13937	0.644851			0.13937	0.733795			0.13937	0.762283			0.13937	0.767771
		0.139403	0.646341			0.139403	0.734426			0.139403	0.763107			0.139403	0.768641
		0.139436	0.646825			0.139436	0.73479			0.139436	0.763113			0.139436	0.768653
		0.139447	0.645997			0.139447	0.73421			0.139447	0.7624			0.139447	0.767982
		0.139489	0.646059			0.139489	0.734676			0.139489	0.762305			0.139489	0.768002
		0.139531	0.64297			0.139531	0.732318			0.139531	0.759836			0.139531	0.765831
		0.139558	0.64361			0.139558	0.732802			0.139558	0.760027			0.139558	0.766059
		0.139558	0.644275			0.139558	0.733143			0.139558	0.760645			0.139558	0.766571
		0.139605	0.643781			0.139605	0.732237			0.139605	0.759466			0.139605	0.765623
		0.139674	0.643825			0.139674	0.732367			0.139674	0.759476			0.139674	0.765827
		0.13968	0.645636			0.13968	0.733595			0.13968	0.760377			0.13968	0.766668
		0.13968	0.643076			0.13968	0.732199			0.13968	0.759216			0.13968	0.765728
		0.13971	0.644249			0.13971	0.733172			0.13971	0.760255			0.13971	0.766595
		0.139733	0.645153			0.139733	0.734194			0.139733	0.761126			0.139733	0.767492
		0.139818	0.646135			0.139818	0.734829			0.139818	0.761514			0.139818	0.767802
		0.139842	0.644883			0.139842	0.733881			0.139842	0.760751			0.139842	0.767129
		0.139854	0.645194			0.139854	0.733687			0.139854	0.760392			0.139854	0.766637
		0.139883	0.645459			0.139883	0.734682			0.139883	0.761417			0.139883	0.767517
		0.139981	0.643874			0.139981	0.734063			0.139981	0.760852			0.139981	0.766923
		0.140015	0.643598			0.140015	0.734027			0.140015	0.760721			0.140015	0.766567
		0.140045	0.645462			0.140045	0.734763			0.140045	0.761751			0.140045	0.767559
		0.140049	0.643413			0.140049	0.73485			0.140049	0.761582			0.140049	0.767322
		0.140091	0.643113			0.140091	0.734096			0.140091	0.761136			0.140091	0.766612
		0.140143	0.642435			0.140143	0.733609			0.140143	0.761057			0.140143	0.766473
		0.140166	0.640253			0.140166	0.732265			0.140166	0.760064			0.140166	0.765456
		0.140181	0.639181			0.140181	0.732183			0.140181	0.759853			0.140181	0.765137
		0.140206	0.639794			0.140206	0.73188			0.140206	0.75974			0.140206	0.764938
		0.140215	0.639346			0.140215	0.731146			0.140215	0.759094			0.140215	0.764268
		0.140287	0.640106			0.140287	0.731995			0.140287	0.760029			0.140287	0.765146
		0.140314	0.640261			0.140314	0.732664			0.140314	0.760623			0.140314	0.765783
		0.140346	0.639088			0.140346	0.732277			0.140346	0.760528			0.140346	0.765593
		0.140388	0.639147			0.140388	0.733152			0.140388	0.761261			0.140388	0.766173
		0.140408	0.639054			0.140408	0.733403			0.140408	0.76162			0.140408	0.766415
		0.140413	0.638235			0.140413	0.732787			0.140413	0.760995			0.140413	0.76561
		0.140474	0.637572			0.140474	0.732492			0.140474	0.76108			0.140474	0.765891
		0.140492	0.635545			0.140492	0.730733			0.140492	0.759236			0.140492	0.764171
		0.14053	0.636194			0.14053	0.731112			0.14053	0.759486			0.14053	0.764678
		0.14053	0.635159			0.14053	0.730503			0.14053	0.759233			0.14053	0.764258
		0.140566	0.635003			0.140566	0.730305			0.140566	0.758847			0.140566	0.763958
		0.14065	0.633361			0.14065	0.730318			0.14065	0.759241			0.14065	0.764238
		0.14065	0.633997			0.14065	0.730259			0.14065	0.75923			0.14065	0.764219
		0.140677	0.633199			0.140677	0.729902			0.140677	0.758893			0.140677	0.764013
		0.140691	0.63498			0.140691	0.729463			0.140691	0.758648			0.140691	0.763633
		0.140691	0.635322			0.140691	0.730347			0.140691	0.759223			0.140691	0.764349
		0.140693	0.636549			0.140693	0.730288			0.140693	0.759731			0.140693	0.764639
		0.14075	0.635963			0.14075	0.730524			0.14075	0.759814			0.14075	0.764641
		0.140782	0.63635			0.140782	0.730053			0.140782	0.759473			0.140782	0.76451
		0.140812	0.636314			0.140812	0.728881			0.140812	0.758618			0.140812	0.763448
		0.140812	0.636484			0.140812	0.729326			0.140812	0.758641			0.140812	0.763566
		0.140846	0.635687			0.140846	0.729962			0.140846	0.75961			0.140846	0.76451
		0.140886	0.638304			0.140886	0.731412			0.140886	0.760947			0.140886	0.765859
		0.14097	0.638586			0.14097	0.731877			0.14097	0.761791			0.14097	0.766609
		0.141002	0.638138			0.141002	0.731973			0.141002	0.762074			0.141002	0.766737
		0.141013	0.638089			0.141013	0.731254			0.141013	0.761063			0.141013	0.765709
		0.141031	0.637796			0.141031	0.731328			0.141031	0.76126			0.141031	0.765871
		0.141053	0.63709			0.141053	0.730288			0.141053	0.760813			0.141053	0.765416
		0.141096	0.635198			0.141096	0.729561			0.141096	0.760424			0.141096	0.765053
		0.141133	0.635439			0.141133	0.729967			0.141133	0.760985			0.141133	0.765751
		0.141168	0.638002			0.141168	0.731084			0.141168	0.762295			0.141168	0.766949
		0.141226	0.640505			0.141226	0.732337			0.141226	0.7633			0.141226	0.767919
		0.141291	0.640244			0.141291	0.732237			0.141291	0.762715			0.141291	0.767315
		0.141324	0.639998			0.141324	0.732389			0.141324	0.763154			0.141324	0.767713
		0.141346	0.641219			0.141346	0.73309			0.141346	0.763818			0.141346	0.768625
		0.141374	0.641466			0.141374	0.7329			0.141374	0.763568			0.141374	0.768494
		0.141409	0.642144			0.141409	0.73331			0.141409	0.764004			0.141409	0.768976
		0.141435	0.643148			0.141435	0.734653			0.141435	0.765344			0.141435	0.770274
		0.141467	0.643572			0.141467	0.734508			0.141467	0.765734			0.141467	0.770678
		0.141494	0.645022			0.141494	0.735314			0.141494	0.765651			0.141494	0.770272
		0.141494	0.644443			0.141494	0.735582			0.141494	0.76616			0.141494	0.770845
		0.141519	0.644488			0.141519	0.735152			0.141519	0.765089			0.141519	0.769861
		0.141608	0.644838			0.141608	0.735019			0.141608	0.764811			0.141608	0.769549
		0.141614	0.647657			0.141614	0.738055			0.141614	0.767359			0.141614	0.7723
		0.141614	0.647124			0.141614	0.737488			0.141614	0.76701			0.141614	0.771977
		0.141614	0.646802			0.141614	0.736664			0.141614	0.76636			0.141614	0.771285
		0.141654	0.647673			0.141654	0.738146			0.141654	0.767356			0.141654	0.772285
		0.141654	0.646118			0.141654	0.73687			0.141654	0.765953			0.141654	0.770698
		0.141678	0.646168			0.141678	0.736921			0.141678	0.765703			0.141678	0.770263
		0.141721	0.647349			0.141721	0.73832			0.141721	0.766709			0.141721	0.771222
		0.141774	0.649101			0.141774	0.73879			0.141774	0.767588			0.141774	0.772301
		0.141784	0.6484			0.141784	0.737298			0.141784	0.766096			0.141784	0.770624
		0.141818	0.648373			0.141818	0.73673			0.141818	0.76564			0.141818	0.770125
		0.141934	0.648027			0.141934	0.736999			0.141934	0.766217			0.141934	0.770872
		0.141958	0.647388			0.141958	0.736			0.141958	0.765569			0.141958	0.77021
		0.141974	0.64765			0.141974	0.735216			0.141974	0.764968			0.141974	0.769606
		0.141982	0.646781			0.141982	0.734648			0.141982	0.76456			0.141982	0.769224
		0.142014	0.646615			0.142014	0.734547			0.142014	0.764559			0.142014	0.76926
		0.142074	0.648146			0.142074	0.73459			0.142074	0.764645			0.142074	0.769257
		0.142094	0.648285			0.142094	0.735427			0.142094	0.765252			0.142094	0.769888
		0.142094	0.648397			0.142094	0.735101			0.142094	0.765393			0.142094	0.770124
		0.142094	0.647666			0.142094	0.736215			0.142094	0.766229			0.142094	0.770734
		0.142111	0.648167			0.142111	0.736617			0.142111	0.76626			0.142111	0.770607
		0.142134	0.649281			0.142134	0.736713			0.142134	0.765814			0.142134	0.770299
		0.142165	0.648135			0.142165	0.735981			0.142165	0.765208			0.142165	0.769764
		0.142214	0.647838			0.142214	0.735434			0.142214	0.76517			0.142214	0.770059
		0.142232	0.650679			0.142232	0.736781			0.142232	0.76612			0.142232	0.770873
		0.142253	0.653049			0.142253	0.738362			0.142253	0.7673			0.142253	0.772053
		0.142275	0.65175			0.142275	0.737656			0.142275	0.76691			0.142275	0.77163
		0.142307	0.653751			0.142307	0.739179			0.142307	0.768098			0.142307	0.772734
		0.142374	0.655073			0.142374	0.739656			0.142374	0.768652			0.142374	0.773309
		0.142413	0.654996			0.142413	0.739641			0.142413	0.768386			0.142413	0.773311
		0.142451	0.655084			0.142451	0.73897			0.142451	0.767523			0.142451	0.772505
		0.142452	0.656132			0.142452	0.740589			0.142452	0.768802			0.142452	0.773809
		0.142452	0.655547			0.142452	0.739485			0.142452	0.767935			0.142452	0.773007
		0.142552	0.654679			0.142552	0.739628			0.142552	0.767995			0.142552	0.772961
		0.142572	0.654634			0.142572	0.739284			0.142572	0.767958			0.142572	0.772897
		0.142598	0.654441			0.142598	0.739435			0.142598	0.767927			0.142598	0.772665
		0.142612	0.656152			0.142612	0.740271			0.142612	0.768454			0.142612	0.773236
		0.142641	0.654253			0.142641	0.738888			0.142641	0.767175			0.142641	0.772017
		0.142683	0.654683			0.142683	0.739118			0.142683	0.767413			0.142683	0.772241
		0.142714	0.654887			0.142714	0.739119			0.142714	0.767792			0.142714	0.772451
		0.142737	0.655196			0.142737	0.739979			0.142737	0.76873			0.142737	0.773282
		0.14277	0.656428			0.14277	0.740301			0.14277	0.769103			0.14277	0.773351
		0.142846	0.654246			0.142846	0.739033			0.142846	0.768003			0.142846	0.772373
		0.142877	0.655785			0.142877	0.739765			0.142877	0.768195			0.142877	0.772501
		0.14289	0.656718			0.14289	0.739634			0.14289	0.768073			0.14289	0.772288
		0.142929	0.653219			0.142929	0.737692			0.142929	0.766092			0.142929	0.770333
		0.142933	0.653991			0.142933	0.738052			0.142933	0.766708			0.142933	0.77082
		0.142974	0.653765			0.142974	0.738395			0.142974	0.766876			0.142974	0.771084
		0.143025	0.652901			0.143025	0.738799			0.143025	0.766865			0.143025	0.771132
		0.143048	0.651926			0.143048	0.738838			0.143048	0.767673			0.143048	0.771785
		0.143048	0.653987			0.143048	0.739526			0.143048	0.767862			0.143048	0.771947
		0.143083	0.649954			0.143083	0.73783			0.143083	0.766711			0.143083	0.77077
		0.143088	0.650755			0.143088	0.737009			0.143088	0.766176			0.143088	0.77031
		0.143127	0.649691			0.143127	0.736489			0.143127	0.765802			0.143127	0.769938
		0.143207	0.650187			0.143207	0.736271			0.143207	0.76487			0.143207	0.768789
		0.143207	0.649714			0.143207	0.736248			0.143207	0.764927			0.143207	0.768981
		0.143212	0.651571			0.143212	0.736012			0.143212	0.764732			0.143212	0.768745
		0.143246	0.650304			0.143246	0.734654			0.143246	0.763268			0.143246	0.767296
		0.143283	0.650425			0.143283	0.734428			0.143283	0.763181			0.143283	0.767266
		0.143286	0.650584			0.143286	0.73492			0.143286	0.763308			0.143286	0.76749
		0.143292	0.64988			0.143292	0.735924			0.143292	0.764296			0.143292	0.768599
		0.143343	0.651546			0.143343	0.736139			0.143343	0.764214			0.143343	0.76864
		0.143379	0.652312			0.143379	0.736027			0.143379	0.764028			0.143379	0.768495
		0.143404	0.651183			0.143404	0.735773			0.143404	0.763701			0.143404	0.76835
		0.143404	0.651579			0.143404	0.735486			0.143404	0.763422			0.143404	0.768045
		0.143453	0.651832			0.143453	0.736159			0.143453	0.763706			0.143453	0.768293
		0.143514	0.653621			0.143514	0.737655			0.143514	0.765048			0.143514	0.769581
		0.143523	0.652833			0.143523	0.737968			0.143523	0.765549			0.143523	0.769966
		0.143537	0.653236			0.143537	0.737461			0.143537	0.765286			0.143537	0.769549
		0.143562	0.653926			0.143562	0.73821			0.143562	0.766137			0.143562	0.770424
		0.143585	0.654659			0.143585	0.737472			0.143585	0.76501			0.143585	0.769477
		0.143631	0.653733			0.143631	0.737347			0.143631	0.765117			0.143631	0.769427
		0.143681	0.65391			0.143681	0.737389			0.143681	0.765151			0.143681	0.769335
		0.143689	0.652501			0.143689	0.736265			0.143689	0.764535			0.143689	0.7687
		0.14374	0.653716			0.14374	0.736361			0.14374	0.765112			0.14374	0.769272
		0.143829	0.651739			0.143829	0.735896			0.143829	0.764967			0.143829	0.769125
		0.143842	0.652733			0.143842	0.735577			0.143842	0.764841			0.143842	0.76889
		0.143878	0.651317			0.143878	0.735509			0.143878	0.764837			0.143878	0.76879
		0.143878	0.651804			0.143878	0.735811			0.143878	0.765398			0.143878	0.769233
		0.143878	0.652038			0.143878	0.73532			0.143878	0.764888			0.143878	0.768676
		0.143907	0.652868			0.143907	0.736172			0.143907	0.765008			0.143907	0.769082
		0.143929	0.650497			0.143929	0.735665			0.143929	0.76513			0.143929	0.769279
		0.143989	0.650849			0.143989	0.735192			0.143989	0.764201			0.143989	0.768603
		0.143996	0.651331			0.143996	0.735052			0.143996	0.763693			0.143996	0.768161
		0.144012	0.652608			0.144012	0.736427			0.144012	0.765138			0.144012	0.769607
		0.144035	0.653236			0.144035	0.736723			0.144035	0.765591			0.144035	0.77002
		0.144112	0.654521			0.144112	0.737671			0.144112	0.766186			0.144112	0.770522
		0.14413	0.655454			0.14413	0.738192			0.14413	0.76672			0.14413	0.771016
		0.144153	0.656121			0.144153	0.738327			0.144153	0.766852			0.144153	0.771048
		0.144192	0.656665			0.144192	0.738639			0.144192	0.767001			0.144192	0.771384
		0.144193	0.656347			0.144193	0.739166			0.144193	0.767292			0.144193	0.771688
		0.144225	0.657283			0.144225	0.740068			0.144225	0.76802			0.144225	0.772199
		0.144256	0.656846			0.144256	0.740513			0.144256	0.768288			0.144256	0.772439
		0.144297	0.656344			0.144297	0.740561			0.144297	0.768072			0.144297	0.772115
		0.144319	0.657325			0.144319	0.741977			0.144319	0.769331			0.144319	0.773397
		0.14435	0.658134			0.14435	0.743298			0.14435	0.770144			0.14435	0.774125
		0.144403	0.656413			0.144403	0.742152			0.144403	0.769092			0.144403	0.773133
		0.144468	0.655251			0.144468	0.741257			0.144468	0.768806			0.144468	0.772785
		0.144468	0.655634			0.144468	0.741897			0.144468	0.768849			0.144468	0.77275
		0.144503	0.65571			0.144503	0.741884			0.144503	0.76928			0.144503	0.773148
		0.144552	0.657839			0.144552	0.743224			0.144552	0.770759			0.144552	0.774542
		0.144585	0.65942			0.144585	0.744451			0.144585	0.771547			0.144585	0.775477
		0.144601	0.658574			0.144601	0.743715			0.144601	0.770515			0.144601	0.774403
		0.144624	0.65847			0.144624	0.743977			0.144624	0.770451			0.144624	0.774252
		0.144625	0.660933			0.144625	0.745744			0.144625	0.772326			0.144625	0.77623
		0.144664	0.661035			0.144664	0.746021			0.144664	0.772963			0.144664	0.776889
		0.144689	0.660737			0.144689	0.74559			0.144689	0.772821			0.144689	0.776703
		0.144775	0.661947			0.144775	0.745687			0.144775	0.773266			0.144775	0.777335
		0.144801	0.660714			0.144801	0.743845			0.144801	0.772006			0.144801	0.776267
		0.14482	0.6601			0.14482	0.743934			0.14482	0.772369			0.14482	0.776638
		0.14482	0.65985			0.14482	0.743685			0.14482	0.771878			0.14482	0.776064
		0.14484	0.658845			0.14484	0.743499			0.14484	0.77243			0.14484	0.77686
		0.144859	0.660767			0.144859	0.743839			0.144859	0.772826			0.144859	0.777015
		0.144924	0.660294			0.144924	0.744509			0.144924	0.773596			0.144924	0.777767
		0.144938	0.660849			0.144938	0.745005			0.144938	0.774171			0.144938	0.778211
		0.144963	0.661771			0.144963	0.745765			0.144963	0.774865			0.144963	0.779119
		0.144977	0.660699			0.144977	0.744886			0.144977	0.774655			0.144977	0.778939
		0.144977	0.661948			0.144977	0.746648			0.144977	0.775692			0.144977	0.779873
		0.144981	0.660705			0.144981	0.744051			0.144981	0.773821			0.144981	0.778095
		0.145082	0.661474			0.145082	0.744378			0.145082	0.774258			0.145082	0.778655
		0.145114	0.662324			0.145114	0.743599			0.145114	0.773542			0.145114	0.778282
		0.145145	0.662078			0.145145	0.743112			0.145145	0.773658			0.145145	0.778577
		0.145172	0.662432			0.145172	0.743604			0.145172	0.774479			0.145172	0.779438
		0.145192	0.664461			0.145192	0.744838			0.145192	0.775901			0.145192	0.780775
		0.145232	0.664545			0.145232	0.745455			0.145232	0.776426			0.145232	0.781003
		0.14525	0.664796			0.14525	0.745085			0.14525	0.77632			0.14525	0.780877
		0.14526	0.664506			0.14526	0.744941			0.14526	0.776373			0.14526	0.780787
		0.145289	0.664756			0.145289	0.745063			0.145289	0.776559			0.145289	0.780952
		0.145289	0.666374			0.145289	0.7461			0.145289	0.777251			0.145289	0.781621
		0.145357	0.663575			0.145357	0.744545			0.145357	0.776327			0.145357	0.780728
		0.145406	0.664282			0.145406	0.745424			0.145406	0.777531			0.145406	0.781861
		0.145406	0.665551			0.145406	0.745362			0.145406	0.777206			0.145406	0.781586
		0.145421	0.66595			0.145421	0.745385			0.145421	0.777411			0.145421	0.781734
		0.145445	0.663752			0.145445	0.743977			0.145445	0.775933			0.145445	0.7803
		0.145463	0.664332			0.145463	0.744667			0.145463	0.776952			0.145463	0.781496
		0.145518	0.66456			0.145518	0.745016			0.145518	0.777257			0.145518	0.781796
		0.145562	0.665175			0.145562	0.744709			0.145562	0.777157			0.145562	0.781743
		0.145562	0.66558			0.145562	0.744391			0.145562	0.777255			0.145562	0.781891
		0.145586	0.666046			0.145586	0.744696			0.145586	0.777591			0.145586	0.782161
		0.145655	0.667278			0.145655	0.745032			0.145655	0.777458			0.145655	0.782123
		0.145731	0.667904			0.145731	0.74624			0.145731	0.777881			0.145731	0.782548
		0.145757	0.664341			0.145757	0.743333			0.145757	0.774947			0.145757	0.779804
		0.145757	0.666972			0.145757	0.744292			0.145757	0.776028			0.145757	0.780992
		0.145757	0.668037			0.145757	0.745248			0.145757	0.776893			0.145757	0.781596
		0.145795	0.662501			0.145795	0.742267			0.145795	0.774214			0.145795	0.779249
		0.145815	0.663046			0.145815	0.743643			0.145815	0.775238			0.145815	0.780138
		0.145855	0.663703			0.145855	0.743728			0.145855	0.775556			0.145855	0.780403
		0.145873	0.662352			0.145873	0.742823			0.145873	0.774537			0.145873	0.779422
		0.145893	0.662162			0.145893	0.74281			0.145893	0.77486			0.145893	0.779576
		0.145917	0.662473			0.145917	0.743061			0.145917	0.775005			0.145917	0.779736
		0.14599	0.662009			0.14599	0.741335			0.14599	0.772962			0.14599	0.777967
		0.146023	0.664331			0.146023	0.742192			0.146023	0.773491			0.146023	0.778568
		0.146029	0.66514			0.146029	0.743051			0.146029	0.77421			0.146029	0.779074
		0.146029	0.664855			0.146029	0.74289			0.146029	0.773907			0.146029	0.779003
		0.146039	0.665956			0.146039	0.743063			0.146039	0.773508			0.146039	0.778578
		0.146074	0.665328			0.146074	0.742186			0.146074	0.772976			0.146074	0.778071
		0.146106	0.66693			0.146106	0.742965			0.146106	0.773899			0.146106	0.779139
		0.146145	0.668225			0.146145	0.744182			0.146145	0.774594			0.146145	0.77977
		0.146205	0.670293			0.146205	0.745737			0.146205	0.775777			0.146205	0.780929
		0.146223	0.669881			0.146223	0.746297			0.146223	0.775723			0.146223	0.780652
		0.146223	0.669625			0.146223	0.747168			0.146223	0.776385			0.146223	0.781407
		0.146223	0.669214			0.146223	0.746148			0.146223	0.775804			0.146223	0.780824
		0.14629	0.66933			0.14629	0.746597			0.14629	0.775845			0.14629	0.780504
		0.146339	0.666289			0.146339	0.744515			0.146339	0.773996			0.146339	0.778796
		0.146339	0.666086			0.146339	0.744315			0.146339	0.774262			0.146339	0.77895
		0.146339	0.66752			0.146339	0.745331			0.146339	0.774861			0.146339	0.77969
		0.14634	0.666027			0.14634	0.744118			0.14634	0.773325			0.14634	0.777999
		0.146378	0.664511			0.146378	0.743087			0.146378	0.77206			0.146378	0.776662
		0.146381	0.664456			0.146381	0.742426			0.146381	0.771329			0.146381	0.775976
		0.146416	0.663017			0.146416	0.741527			0.146416	0.770418			0.146416	0.775102
		0.146458	0.662336			0.146458	0.740446			0.146458	0.769304			0.146458	0.774052
		0.146494	0.661315			0.146494	0.741083			0.146494	0.769958			0.146494	0.774726
		0.146532	0.661189			0.146532	0.740487			0.146532	0.769097			0.146532	0.773905
		0.146546	0.660742			0.146546	0.740294			0.146546	0.769083			0.146546	0.773871
		0.14661	0.66219			0.14661	0.740936			0.14661	0.769307			0.14661	0.774079
		0.146648	0.660199			0.146648	0.740912			0.146648	0.768833			0.146648	0.773532
		0.146687	0.660285			0.146687	0.740792			0.146687	0.76873			0.146687	0.773224
		0.1467	0.660842			0.1467	0.740904			0.1467	0.768288			0.1467	0.77279
		0.146726	0.661002			0.146726	0.741			0.146726	0.768132			0.146726	0.772691
		0.146747	0.659397			0.146747	0.740754			0.146747	0.76759			0.146747	0.772171
		0.146801	0.66031			0.146801	0.741693			0.146801	0.768725			0.146801	0.77329
		0.146803	0.658536			0.146803	0.740855			0.146803	0.768335			0.146803	0.772845
		0.146819	0.661118			0.146819	0.742394			0.146819	0.769296			0.146819	0.773495
		0.146841	0.661607			0.146841	0.743559			0.146841	0.770401			0.146841	0.774417
		0.146872	0.660868			0.146872	0.743359			0.146872	0.770323			0.146872	0.774181
		0.146957	0.660019			0.146957	0.743678			0.146957	0.770665			0.146957	0.774384
		0.146989	0.660371			0.146989	0.743735			0.146989	0.770454			0.146989	0.774128
		0.14702	0.659842			0.14702	0.743928			0.14702	0.770697			0.14702	0.774458
		0.147037	0.660819			0.147037	0.744985			0.147037	0.771519			0.147037	0.775244
		0.147073	0.661691			0.147073	0.745504			0.147073	0.771708			0.147073	0.775471
		0.147111	0.662475			0.147111	0.746707			0.147111	0.772813			0.147111	0.776453
		0.147123	0.661714			0.147123	0.746398			0.147123	0.772364			0.147123	0.776128
		0.14715	0.661109			0.14715	0.745913			0.14715	0.772869			0.14715	0.777014
		0.14715	0.660811			0.14715	0.745992			0.14715	0.772368			0.14715	0.776495
		0.14715	0.660142			0.14715	0.746297			0.14715	0.772477			0.14715	0.776432
		0.14724	0.661714			0.14724	0.746074			0.14724	0.773123			0.14724	0.777127
		0.147266	0.660196			0.147266	0.745378			0.147266	0.772792			0.147266	0.776782
		0.147277	0.660451			0.147277	0.745659			0.147277	0.773084			0.147277	0.776999
		0.147304	0.662258			0.147304	0.746956			0.147304	0.774101			0.147304	0.778523
		0.147304	0.661438			0.147304	0.746701			0.147304	0.773761			0.147304	0.778006
		0.14732	0.662129			0.14732	0.747185			0.14732	0.77441			0.14732	0.778891
		0.147396	0.662312			0.147396	0.746519			0.147396	0.773766			0.147396	0.778285
		0.147419	0.662685			0.147419	0.747975			0.147419	0.775727			0.147419	0.780117
		0.147449	0.661962			0.147449	0.748003			0.147449	0.776194			0.147449	0.78064
		0.147543	0.662258			0.147543	0.747726			0.147543	0.776358			0.147543	0.780802
		0.147573	0.66137			0.147573	0.746542			0.147573	0.775467			0.147573	0.779708
		0.14758	0.659837			0.14758	0.745663			0.14758	0.774498			0.14758	0.778881
		0.147612	0.66147			0.147612	0.745811			0.147612	0.77488			0.147612	0.779362
		0.147619	0.659252			0.147619	0.745028			0.147619	0.774448			0.147619	0.779027
		0.14765	0.659651			0.14765	0.744902			0.14765	0.774577			0.14765	0.779171
		0.14769	0.659436			0.14769	0.744623			0.14769	0.774737			0.14769	0.779509
		0.147727	0.658903			0.147727	0.742579			0.147727	0.773772			0.147727	0.778506
		0.147727	0.660709			0.147727	0.743753			0.147727	0.774664			0.147727	0.779373
		0.147727	0.659738			0.147727	0.744384			0.147727	0.775053			0.147727	0.779843
		0.147753	0.658875			0.147753	0.741706			0.147753	0.772525			0.147753	0.777271
		0.147765	0.659085			0.147765	0.741134			0.147765	0.772334			0.147765	0.777274
		0.147833	0.659403			0.147833	0.74062			0.147833	0.771995			0.147833	0.776796
		0.147868	0.660647			0.147868	0.739651			0.147868	0.771569			0.147868	0.776413
		0.14788	0.662395			0.14788	0.741132			0.14788	0.772668			0.14788	0.77744
		0.147918	0.662299			0.147918	0.741748			0.147918	0.773504			0.147918	0.778323
		0.147949	0.661563			0.147949	0.741114			0.147949	0.773279			0.147949	0.778092
		0.147957	0.660979			0.147957	0.74123			0.147957	0.773541			0.147957	0.778224
		0.147967	0.661037			0.147967	0.741571			0.147967	0.773711			0.147967	0.778342
		0.148026	0.66162			0.148026	0.740719			0.148026	0.772851			0.148026	0.777557
		0.148061	0.661455			0.148061	0.740651			0.148061	0.772815			0.148061	0.777549
		0.148072	0.661971			0.148072	0.741193			0.148072	0.773365			0.148072	0.77809
		0.148072	0.662571			0.148072	0.741251			0.148072	0.773195			0.148072	0.777964
		0.148126	0.66276			0.148126	0.742105			0.148126	0.774234			0.148126	0.779021
		0.148186	0.663133			0.148186	0.741274			0.148186	0.773804			0.148186	0.778731
		0.148186	0.662693			0.148186	0.741766			0.148186	0.774245			0.148186	0.779159
		0.148199	0.662332			0.148199	0.741042			0.148199	0.773495			0.148199	0.778378
		0.148225	0.661592			0.148225	0.740893			0.148225	0.773557			0.148225	0.778447
		0.14824	0.664064			0.14824	0.742105			0.14824	0.77422			0.14824	0.778989
		0.14828	0.662553			0.14828	0.742081			0.14828	0.774442			0.14828	0.779353
		0.148311	0.663007			0.148311	0.741753			0.148311	0.774331			0.148311	0.779233
		0.148339	0.661557			0.148339	0.740476			0.148339	0.773113			0.148339	0.777895
		0.14837	0.661042			0.14837	0.739282			0.14837	0.771857			0.14837	0.776792
		0.148415	0.660963			0.148415	0.739163			0.148415	0.772134			0.148415	0.777013
		0.148454	0.660771			0.148454	0.738925			0.148454	0.771591			0.148454	0.776445
		0.148489	0.660488			0.148489	0.739463			0.148489	0.77194			0.148489	0.776894
		0.148529	0.659402			0.148529	0.738537			0.148529	0.771802			0.148529	0.776639
		0.14853	0.658587			0.14853	0.737541			0.14853	0.771045			0.14853	0.776203
		0.14853	0.657857			0.14853	0.737148			0.14853	0.771007			0.14853	0.775961
		0.14853	0.657571			0.14853	0.736895			0.14853	0.77084			0.14853	0.775829
		0.148564	0.658982			0.148564	0.737857			0.148564	0.771125			0.148564	0.77654
		0.148639	0.659594			0.148639	0.737798			0.148639	0.770597			0.148639	0.775833
		0.148645	0.661223			0.148645	0.737332			0.148645	0.770261			0.148645	0.775635
		0.148645	0.660285			0.148645	0.737289			0.148645	0.770051			0.148645	0.775629
		0.148645	0.65912			0.148645	0.735653			0.148645	0.76878			0.148645	0.774261
		0.148673	0.65983			0.148673	0.736218			0.148673	0.76895			0.148673	0.774441
		0.148687	0.659725			0.148687	0.734953			0.148687	0.767866			0.148687	0.773274
		0.148776	0.661077			0.148776	0.735344			0.148776	0.768276			0.148776	0.773464
		0.148797	0.659447			0.148797	0.734827			0.148797	0.767381			0.148797	0.772357
		0.148799	0.659542			0.148799	0.734568			0.148799	0.766873			0.148799	0.771795
		0.148835	0.658193			0.148835	0.733936			0.148835	0.765941			0.148835	0.770881
		0.148849	0.658159			0.148849	0.734078			0.148849	0.766019			0.148849	0.770795
		0.148873	0.659869			0.148873	0.735168			0.148873	0.766963			0.148873	0.77156
		0.148909	0.658397			0.148909	0.734154			0.148909	0.765376			0.148909	0.769917
		0.148939	0.657748			0.148939	0.73312			0.148939	0.764228			0.148939	0.768712
		0.148979	0.656522			0.148979	0.733582			0.148979	0.764769			0.148979	0.769343
		0.148988	0.6582			0.148988	0.734524			0.148988	0.764964			0.148988	0.769744
		0.149053	0.656775			0.149053	0.733116			0.149053	0.763396			0.149053	0.768022
		0.149102	0.656926			0.149102	0.733213			0.149102	0.762874			0.149102	0.767439
		0.149105	0.655814			0.149105	0.732947			0.149105	0.761919			0.149105	0.766599
		0.14914	0.654922			0.14914	0.732652			0.14914	0.761517			0.14914	0.766
		0.149151	0.655291			0.149151	0.733557			0.149151	0.762077			0.149151	0.766512
		0.149199	0.654955			0.149199	0.733313			0.149199	0.761963			0.149199	0.766175
		0.149234	0.655868			0.149234	0.734568			0.149234	0.763048			0.149234	0.767256
		0.149254	0.657137			0.149254	0.735164			0.149254	0.763754			0.149254	0.767938
		0.149257	0.656471			0.149257	0.735259			0.149257	0.763503			0.149257	0.767737
		0.149292	0.656936			0.149292	0.736877			0.149292	0.764693			0.149292	0.769001
		0.149292	0.656219			0.149292	0.735371			0.149292	0.76348			0.149292	0.767751
		0.149388	0.657189			0.149388	0.737164			0.149388	0.765098			0.149388	0.769337
		0.149424	0.658979			0.149424	0.73945			0.149424	0.767457			0.149424	0.771333
		0.149443	0.656668			0.149443	0.7381			0.149443	0.766155			0.149443	0.769854
		0.149443	0.657734			0.149443	0.73864			0.149443	0.766562			0.149443	0.77034
		0.149457	0.658482			0.149457	0.739196			0.149457	0.767252			0.149457	0.770858
		0.149481	0.657786			0.149481	0.738983			0.149481	0.766877			0.149481	0.770789
		0.149498	0.657208			0.149498	0.739143			0.149498	0.767628			0.149498	0.771584
		0.149547	0.656166			0.149547	0.73871			0.149547	0.767107			0.149547	0.771159
		0.149557	0.658754			0.149557	0.740036			0.149557	0.7683			0.149557	0.772294
		0.149565	0.657468			0.149565	0.73995			0.149565	0.767713			0.149565	0.771775
		0.149595	0.660068			0.149595	0.740509			0.149595	0.768499			0.149595	0.772555
		0.149617	0.658411			0.149617	0.73966			0.149617	0.767834			0.149617	0.772029
		0.149671	0.657919			0.149671	0.739154			0.149671	0.76738			0.149671	0.771554
		0.149694	0.65911			0.149694	0.740062			0.149694	0.768153			0.149694	0.772504
		0.149709	0.658576			0.149709	0.738787			0.149709	0.767003			0.149709	0.771548
		0.149726	0.657806			0.149726	0.738415			0.149726	0.766552			0.149726	0.771204
		0.149774	0.658369			0.149774	0.738313			0.149774	0.766182			0.149774	0.770938
		0.149784	0.661058			0.149784	0.741141			0.149784	0.768779			0.149784	0.773874
		0.149784	0.660227			0.149784	0.739316			0.149784	0.766782			0.149784	0.7717
		0.149858	0.659918			0.149858	0.74058			0.149858	0.768528			0.149858	0.773752
		0.149889	0.660351			0.149889	0.740876			0.149889	0.769242			0.149889	0.774341
		0.149935	0.661567			0.149935	0.741812			0.149935	0.770053			0.149935	0.775111
		0.150011	0.663456			0.150011	0.742957			0.150011	0.770553			0.150011	0.775591
		0.150011	0.662931			0.150011	0.74333			0.150011	0.770547			0.150011	0.775569
		0.150046	0.660608			0.150046	0.742567			0.150046	0.769975			0.150046	0.77514
		0.150049	0.661873			0.150049	0.743482			0.150049	0.771304			0.150049	0.776422
		0.150051	0.664709			0.150051	0.744015			0.150051	0.771753			0.150051	0.776836
		0.150095	0.665376			0.150095	0.744262			0.150095	0.772228			0.150095	0.777208
		0.150125	0.663852			0.150125	0.743891			0.150125	0.771831			0.150125	0.776688
		0.150154	0.664247			0.150154	0.744097			0.150154	0.77215			0.150154	0.777113
		0.150162	0.661805			0.150162	0.742095			0.150162	0.770191			0.150162	0.775192
		0.150162	0.6635			0.150162	0.743909			0.150162	0.771909			0.150162	0.776927
		0.150196	0.6641			0.150196	0.742784			0.150196	0.770795			0.150196	0.775789
		0.150234	0.665603			0.150234	0.743747			0.150234	0.771574			0.150234	0.776509
		0.150312	0.66462			0.150312	0.743447			0.150312	0.771021			0.150312	0.776254
		0.150333	0.664617			0.150333	0.742528			0.150333	0.770439			0.150333	0.775561
		0.150351	0.664529			0.150351	0.742374			0.150351	0.770427			0.150351	0.775531
		0.150351	0.664003			0.150351	0.742133			0.150351	0.770056			0.150351	0.775128
		0.150362	0.664147			0.150362	0.741546			0.150362	0.769641			0.150362	0.774599
		0.150401	0.664332			0.150401	0.74191			0.150401	0.769577			0.150401	0.774203
		0.150463	0.666373			0.150463	0.74271			0.150463	0.769644			0.150463	0.774264
		0.150464	0.666089			0.150464	0.74329			0.150464	0.76964			0.150464	0.77431
		0.150481	0.665693			0.150481	0.742204			0.150481	0.768885			0.150481	0.773734
		0.150502	0.664996			0.150502	0.742424			0.150502	0.769373			0.150502	0.774094
		0.150502	0.665217			0.150502	0.741939			0.150502	0.769255			0.150502	0.774134
		0.150545	0.665756			0.150545	0.742266			0.150545	0.76923			0.150545	0.774078
		0.150609	0.664217			0.150609	0.742673			0.150609	0.769436			0.150609	0.774289
		0.150615	0.663725			0.150615	0.740545			0.150615	0.767915			0.150615	0.773013
		0.150615	0.663875			0.150615	0.741463			0.150615	0.768582			0.150615	0.773603
		0.150651	0.664263			0.150651	0.741283			0.150651	0.768286			0.150651	0.773207
		0.15069	0.664798			0.15069	0.741435			0.15069	0.768409			0.15069	0.773315
		0.150725	0.665179			0.150725	0.741948			0.150725	0.769055			0.150725	0.773968
		0.150764	0.66638			0.150764	0.74323			0.150764	0.770349			0.150764	0.775046
		0.150767	0.666327			0.150767	0.742793			0.150767	0.769868			0.150767	0.774644
		0.150803	0.667119			0.150803	0.742638			0.150803	0.769654			0.150803	0.774515
		0.150803	0.665968			0.150803	0.743262			0.150803	0.77039			0.150803	0.775047
		0.150815	0.666417			0.150815	0.742081			0.150815	0.769218			0.150815	0.774044
		0.15089	0.666197			0.15089	0.741749			0.15089	0.769223			0.15089	0.774117
		0.150915	0.666316			0.150915	0.742874			0.150915	0.770838			0.150915	0.775823
		0.150915	0.665443			0.150915	0.741814			0.150915	0.769688			0.150915	0.774616
		0.150915	0.667882			0.150915	0.7429			0.150915	0.77114			0.150915	0.77608
		0.150952	0.665074			0.150952	0.741261			0.150952	0.769947			0.150952	0.775068
		0.150955	0.665608			0.150955	0.740424			0.150955	0.769084			0.150955	0.774078
		0.151006	0.664289			0.151006	0.739312			0.151006	0.768233			0.151006	0.773453
		0.151075	0.665174			0.151075	0.739769			0.151075	0.768442			0.151075	0.773476
		0.151103	0.665445			0.151103	0.740516			0.151103	0.768904			0.151103	0.773756
		0.15111	0.666823			0.15111	0.740214			0.15111	0.768055			0.15111	0.773071
		0.151192	0.665344			0.151192	0.740217			0.151192	0.768206			0.151192	0.773267
		0.15124	0.665565			0.15124	0.73881			0.15124	0.766861			0.15124	0.771904
		0.151253	0.665264			0.151253	0.739035			0.151253	0.766593			0.151253	0.771831
		0.151289	0.666206			0.151289	0.739358			0.151289	0.766653			0.151289	0.771954
		0.151292	0.664897			0.151292	0.738771			0.151292	0.766293			0.151292	0.771448
		0.151349	0.663367			0.151349	0.738205			0.151349	0.76573			0.151349	0.770674
		0.151365	0.663713			0.151365	0.739001			0.151365	0.767313			0.151365	0.772012
		0.151365	0.664544			0.151365	0.738518			0.151365	0.766768			0.151365	0.771511
		0.151365	0.663384			0.151365	0.738565			0.151365	0.766402			0.151365	0.771112
		0.151384	0.663383			0.151384	0.737718			0.151384	0.766321			0.151384	0.770828
		0.151407	0.663021			0.151407	0.738499			0.151407	0.767167			0.151407	0.771704
		0.151478	0.66396			0.151478	0.739124			0.151478	0.767275			0.151478	0.771821
		0.151492	0.664114			0.151492	0.739679			0.151492	0.767569			0.151492	0.772128
		0.151515	0.663579			0.151515	0.740008			0.151515	0.768052			0.151515	0.772537
		0.151515	0.663073			0.151515	0.739875			0.151515	0.767838			0.151515	0.772318
		0.151546	0.662745			0.151546	0.739078			0.151546	0.767558			0.151546	0.772059
		0.151553	0.661773			0.151553	0.739397			0.151553	0.767665			0.151553	0.772042
		0.151582	0.661823			0.151582	0.739354			0.151582	0.768103			0.151582	0.772595
		0.151607	0.660725			0.151607	0.738859			0.151607	0.767513			0.151607	0.772229
		0.151662	0.661222			0.151662	0.739433			0.151662	0.76821			0.151662	0.773078
		0.151665	0.659811			0.151665	0.739457			0.151665	0.768719			0.151665	0.773472
		0.151698	0.658531			0.151698	0.737685			0.151698	0.767034			0.151698	0.771756
		0.151702	0.656639			0.151702	0.735953			0.151702	0.76567			0.151702	0.770346
		0.151758	0.656112			0.151758	0.736158			0.151758	0.766213			0.151758	0.770935
		0.151814	0.654204			0.151814	0.735432			0.151814	0.765699			0.151814	0.770506
		0.151845	0.655156			0.151845	0.735467			0.151845	0.766169			0.151845	0.771177
		0.151851	0.656721			0.151851	0.735811			0.151851	0.766525			0.151851	0.771698
		0.151867	0.65623			0.151867	0.7364			0.151867	0.767086			0.151867	0.772448
		0.151906	0.656857			0.151906	0.736885			0.151906	0.767359			0.151906	0.77287
		0.151926	0.654201			0.151926	0.734665			0.151926	0.765547			0.151926	0.771222
		0.151951	0.650855			0.151951	0.733374			0.151951	0.764814			0.151951	0.770535
		0.151972	0.653065			0.151972	0.733988			0.151972	0.766243			0.151972	0.771998
		0.152011	0.653423			0.152011	0.735104			0.152011	0.76719			0.152011	0.772687
		0.152082	0.651935			0.152082	0.733791			0.152082	0.765846			0.152082	0.771304
		0.152113	0.651738			0.152113	0.733192			0.152113	0.765236			0.152113	0.770471
		0.152122	0.649958			0.152122	0.731092			0.152122	0.763169			0.152122	0.768696
		0.15215	0.648752			0.15215	0.730941			0.15215	0.763589			0.15215	0.769134
		0.15215	0.648768			0.15215	0.730317			0.15215	0.762788			0.15215	0.768388
		0.152159	0.648353			0.152159	0.730531			0.152159	0.762997			0.152159	0.76862
		0.152187	0.64905			0.152187	0.730274			0.152187	0.762758			0.152187	0.768213
		0.152221	0.64894			0.152221	0.730482			0.152221	0.763045			0.152221	0.768564
		0.152262	0.647642			0.152262	0.729505			0.152262	0.762037			0.152262	0.767585
		0.152262	0.648747			0.152262	0.730437			0.152262	0.762718			0.152262	0.768179
		0.152283	0.648207			0.152283	0.729345			0.152283	0.762221			0.152283	0.767556
		0.152299	0.647245			0.152299	0.729259			0.152299	0.761841			0.152299	0.767279
		0.15237	0.647168			0.15237	0.729239			0.15237	0.761271			0.15237	0.766714
		0.15241	0.648156			0.15241	0.7296			0.15241	0.761606			0.15241	0.767133
		0.152427	0.647814			0.152427	0.729225			0.152427	0.761445			0.152427	0.767052
		0.152448	0.650144			0.152448	0.731462			0.152448	0.763641			0.152448	0.769189
		0.152476	0.651485			0.152476	0.732863			0.152476	0.764547			0.152476	0.770187
		0.152485	0.651712			0.152485	0.733464			0.152485	0.765196			0.152485	0.770778
		0.152507	0.651448			0.152507	0.733626			0.152507	0.765487			0.152507	0.770963
		0.152546	0.65116			0.152546	0.732572			0.152546	0.764549			0.152546	0.769923
		0.15258	0.651154			0.15258	0.733242			0.15258	0.764974			0.15258	0.770268
		0.152596	0.652097			0.152596	0.733846			0.152596	0.765554			0.152596	0.770945
		0.152596	0.652937			0.152596	0.734338			0.152596	0.765574			0.152596	0.770854
		0.152596	0.651629			0.152596	0.733797			0.152596	0.76531			0.152596	0.77057
		0.152614	0.653194			0.152614	0.73529			0.152614	0.767165			0.152614	0.77249
		0.152681	0.655482			0.152681	0.735911			0.152681	0.767489			0.152681	0.772791
		0.152708	0.655473			0.152708	0.736713			0.152708	0.76813			0.152708	0.773536
		0.152708	0.655578			0.152708	0.735302			0.152708	0.766507			0.152708	0.771868
		0.152731	0.656194			0.152731	0.737142			0.152731	0.768294			0.152731	0.773639
		0.152745	0.658138			0.152745	0.738073			0.152745	0.768897			0.152745	0.774165
		0.152771	0.657413			0.152771	0.737837			0.152771	0.768172			0.152771	0.773469
		0.152812	0.658452			0.152812	0.738779			0.152812	0.769377			0.152812	0.774619
		0.152856	0.659329			0.152856	0.739569			0.152856	0.769364			0.152856	0.774567
		0.152856	0.660817			0.152856	0.739722			0.152856	0.769799			0.152856	0.775189
		0.152858	0.66144			0.152858	0.739837			0.152858	0.769352			0.152858	0.774677
		0.152917	0.662411			0.152917	0.740086			0.152917	0.769581			0.152917	0.774911
		0.152989	0.663399			0.152989	0.741061			0.152989	0.770195			0.152989	0.775555
		0.15301	0.663783			0.15301	0.742177			0.15301	0.770556			0.15301	0.775869
		0.153041	0.664512			0.153041	0.741516			0.153041	0.769807			0.153041	0.775015
		0.153041	0.667197			0.153041	0.742405			0.153041	0.770889			0.153041	0.776284
		0.153041	0.665887			0.153041	0.742474			0.153041	0.770872			0.153041	0.775978
		0.153071	0.664583			0.153071	0.741429			0.153071	0.770144			0.153071	0.775636
		0.153114	0.66759			0.153114	0.742965			0.153114	0.771621			0.153114	0.776972
		0.153152	0.668634			0.153152	0.7443			0.153152	0.772499			0.153152	0.777861
		0.153152	0.668408			0.153152	0.743879			0.153152	0.772148			0.153152	0.77735
		0.153183	0.670561			0.153183	0.743776			0.153183	0.77217			0.153183	0.777617
		0.153189	0.671812			0.153189	0.744181			0.153189	0.773044			0.153189	0.778304
		0.153189	0.670522			0.153189	0.744573			0.153189	0.773155			0.153189	0.778469
		0.153207	0.672359			0.153207	0.745515			0.153207	0.774064			0.153207	0.779193
		0.153274	0.673641			0.153274	0.746041			0.153274	0.773984			0.153274	0.779196
		0.153303	0.672243			0.153303	0.744406			0.153303	0.77266			0.153303	0.778041
		0.153337	0.672137			0.153337	0.745419			0.153337	0.773333			0.153337	0.778614
		0.15337	0.672284			0.15337	0.744924			0.15337	0.772838			0.15337	0.778213
		0.153374	0.67182			0.153374	0.74461			0.153374	0.772695			0.153374	0.778157
		0.153401	0.672527			0.153401	0.745171			0.153401	0.772927			0.153401	0.778212
		0.153463	0.67446			0.153463	0.745291			0.153463	0.772754			0.153463	0.778117
		0.153485	0.673197			0.153485	0.746297			0.153485	0.773641			0.153485	0.779252
		0.153485	0.672917			0.153485	0.745544			0.153485	0.7731			0.153485	0.778375
		0.153587	0.671941			0.153587	0.745774			0.153587	0.772811			0.153587	0.778451
		0.153596	0.673517			0.153596	0.746147			0.153596	0.77172			0.153596	0.777564
		0.153596	0.673022			0.153596	0.746704			0.153596	0.772894			0.153596	0.778688
		0.153602	0.670782			0.153602	0.744964			0.153602	0.770041			0.153602	0.775939
		0.153633	0.673704			0.153633	0.746137			0.153633	0.770954			0.153633	0.777035
		0.153659	0.670994			0.153659	0.745411			0.153659	0.769908			0.153659	0.776112
		0.153702	0.671201			0.153702	0.745658			0.153702	0.770135			0.153702	0.776097
		0.153707	0.670319			0.153707	0.745136			0.153707	0.76996			0.153707	0.776286
		0.153742	0.66906			0.153742	0.743461			0.153742	0.768694			0.153742	0.77524
		0.153745	0.668217			0.153745	0.743863			0.153745	0.769218			0.153745	0.775949
		0.15378	0.669263			0.15378	0.744285			0.15378	0.769747			0.15378	0.77644
		0.153825	0.668077			0.153825	0.743673			0.153825	0.769294			0.153825	0.776052
		0.153891	0.666983			0.153891	0.743195			0.153891	0.769246			0.153891	0.775741
[truncated: 229,344+ more rows]

## Sheet: Suppl. Fig. 15
Supplementary Fig. 15
	for 0% flattening
	Class 1	psi	tilt	rot	orix	oriy		Class 2	psi	tilt	rot	orix	oriy		Class 3	psi	tilt	rot	orix	oriy		Class 4	psi	tilt	rot	orix	oriy		Class 5	psi	tilt	rot	orix	oriy		Class 6	psi	tilt	rot	orix	oriy		Class 7	psi	tilt	rot	orix	oriy
		134.9	81.5	-145.763	7.63	-39.4			134.9	81.5	-120.049	7.63	-39.4			134.9	81.5	-68.62	7.63	-39.4			134.9	81.5	137.094	7.63	-39.4			134.9	81.5	111.38	7.63	-39.4			134.92	81.09	-50.1086	16.73	-39.32			134.77	81.42	-163.543	10.63	-41.65
		134.75	81.23	-79.0086	43.26	-9.57			134.9	81.5	59.9514	7.63	-39.4			134.9	81.5	-42.9057	7.63	-39.4			134.9	81.5	162.809	7.63	-39.4			134.9	81.5	-94.3343	7.63	-39.4			134.92	81.08	-50.0986	48.07	-7.95			134.77	81.42	-86.4	10.63	-41.65
		134.75	81.23	-53.2943	43.26	-9.57			134.92	81.09	52.7486	16.73	-39.32			134.77	81.42	-9.25714	10.63	-41.65			134.9	81.5	-171.477	7.63	-39.4			134.9	81.5	85.6657	7.63	-39.4			134.78	81.14	162.873	49.09	-8.26			134.77	81.42	-34.9714	10.63	-41.65
		134.75	81.23	-27.58	43.26	-9.57			134.92	81.09	155.606	16.73	-39.32			134.77	81.42	16.4571	10.63	-41.65			134.9	81.5	-17.1914	7.63	-39.4			134.77	81.42	93.6	10.63	-41.65			134.78	81.14	-68.5557	49.09	-8.26			134.77	81.46	-163.567	42.06	-10.35
		134.87	81.08	-97.3757	45.79	-9.08			134.92	81.08	52.7586	48.07	-7.95			134.77	81.46	-9.28143	42.06	-10.35			134.9	81.5	8.52286	7.63	-39.4			134.77	81.42	-112.114	10.63	-41.65			53.9	86.53	-15.4229	-22.87	27.62			134.77	81.46	-86.4243	42.06	-10.35
		134.87	81.08	5.48143	45.79	-9.08			134.92	81.08	155.616	48.07	-7.95			134.77	81.46	16.4329	42.06	-10.35			134.9	81.5	34.2371	7.63	-39.4			134.77	81.42	-60.6857	10.63	-41.65			53.47	86.62	160.399	2.27	-9.29			134.77	81.46	-34.9957	42.06	-10.35
		134.87	81.07	-38.7729	46.67	-9.56			134.78	81.14	60.0157	49.09	-8.26			134.75	81.23	-1.86571	43.26	-9.57			134.77	81.42	170.743	10.63	-41.65			134.77	81.42	67.8857	10.63	-41.65			53.47	86.62	-19.6014	2.27	-9.29			134.92	81.09	-75.8229	16.73	-39.32
		134.92	81.09	-24.3943	16.73	-39.32			53.9	86.53	-41.1371	-22.87	27.62			134.75	81.23	23.8486	43.26	-9.57			134.77	81.42	-137.829	10.63	-41.65			134.77	81.46	-112.139	42.06	-10.35			53.49	86.68	160.48	-24.06	26.35			134.92	81.08	-75.8129	48.07	-7.95
		134.92	81.08	-24.3843	48.07	-7.95			53.65	86.87	120.337	-22.99	26.93			134.87	81.08	-45.9471	45.79	-9.08			134.77	81.46	170.719	42.06	-10.35			134.77	81.46	-60.71	42.06	-10.35			53.49	86.68	-19.52	-24.06	26.35			134.97	81.22	93.61	49.54	-8.5
		134.97	81.22	170.753	49.54	-8.5			53.65	86.87	-8.23429	-22.99	26.93			134.87	81.08	108.339	45.79	-9.08			134.77	81.46	-137.853	42.06	-10.35			134.77	81.46	67.8614	42.06	-10.35			120.59	92.11	143.079	20.89	8.73			134.97	81.22	-163.533	49.54	-8.5
		134.97	81.22	-137.819	49.54	-8.5			53.47	86.62	31.8271	2.27	-9.29			134.87	81.08	159.767	45.79	-9.08			134.75	81.23	152.42	43.26	-9.57			134.77	81.46	93.5757	42.06	-10.35			108.5	95.13	-89.3771	15.51	1.35			53.65	86.87	146.051	-22.99	26.93
		53.65	86.87	17.48	-22.99	26.93			53.49	86.68	31.9086	-24.06	26.35			134.87	81.07	141.227	46.67	-9.56			134.75	81.23	178.134	43.26	-9.57			134.75	81.23	-156.151	43.26	-9.57			108.5	95.13	-12.2343	15.51	1.35			53.47	86.62	108.97	2.27	-9.29
		53.65	86.87	43.1943	-22.99	26.93			53.46	86.97	-30.0657	-0.14	-9.23			134.87	81.07	166.941	46.67	-9.56			134.75	81.23	49.5629	43.26	-9.57			134.75	81.23	-130.437	43.26	-9.57			108.52	95.13	-107.881	16.79	1.95			53.47	86.62	6.11286	2.27	-9.29
		53.65	86.87	-85.3771	-22.99	26.93			53.46	86.97	-107.209	-0.14	-9.23			134.92	81.09	181.32	16.73	-39.32			134.75	81.23	75.2771	43.26	-9.57			134.75	81.23	-104.723	43.26	-9.57			108.52	95.13	-82.1671	16.79	1.95			53.49	86.68	6.19429	-24.06	26.35
		53.49	86.68	-96.6629	-24.06	26.35			108.6	95.83	98.9414	-8.77	-0.57			134.92	81.09	-152.966	16.73	-39.32			134.87	81.08	-71.6614	45.79	-9.08			134.87	81.08	236.91	45.79	-9.08			108.52	95.13	123.547	16.79	1.95			53.49	86.68	109.051	-24.06	26.35
		53.46	86.97	-132.923	-0.14	-9.23			108.55	95.79	131.786	-8.07	-1.01			134.92	81.09	129.891	16.73	-39.32			134.87	81.08	31.1957	45.79	-9.08			134.87	81.08	-20.2329	45.79	-9.08			-1.09	99.91	-92.4871	-16.87	-13.3			53.46	86.97	98.5057	-0.14	-9.23
		288.51	84.73	345.16	8.2	-0.1			108.55	95.79	-73.9286	-8.07	-1.01			134.92	81.08	181.33	48.07	-7.95			134.87	81.08	56.91	45.79	-9.08			134.87	81.08	134.053	45.79	-9.08			-1.09	99.91	-66.7729	-16.87	-13.3			120.59	92.11	40.2214	20.89	8.73
		-71.51	84.74	-21.94	9.37	0.43			-71.42	84.67	127.994	6.15	-0.32			134.92	81.08	-152.956	48.07	-7.95			134.87	81.08	82.6243	45.79	-9.08			134.87	81.08	-148.804	45.79	-9.08			-1.09	99.91	-92.4871	26.83	-12.5			108.52	95.13	-133.596	16.79	1.95
		-71.56	84.76	-3.36571	10.48	0.13			-71.42	84.67	-77.72	6.15	-0.32			134.92	81.08	-101.527	48.07	-7.95			134.87	81.08	-174.519	45.79	-9.08			134.87	81.07	-115.916	46.67	-9.56			-1.09	99.91	-66.7729	26.83	-12.5			108.52	95.13	20.69	16.79	1.95
		108.41	95.15	76.3029	13.57	0.52			-71.45	84.71	120.866	7.21	0.23			134.92	81.08	129.901	48.07	-7.95			134.87	81.07	218.37	46.67	-9.56			134.87	81.07	-90.2014	46.67	-9.56			177.53	77	268.95	8.69	-24.2			-139.69	91.13	-104.263	-10.08	19.45
		108.54	95.15	-45.1214	14.34	1.36			-71.45	84.71	-59.1343	7.21	0.23			134.78	81.14	137.159	49.09	-8.26			134.87	81.07	38.37	46.67	-9.56			134.87	81.07	-64.4871	46.67	-9.56			177.53	77	114.664	8.69	-24.2			130.99	86.44	75.2529	0.46	-47.63
		108.54	95.15	32.0214	14.34	1.36			-71.49	84.73	113.731	8.2	-0.1			134.78	81.14	-145.699	49.09	-8.26			134.87	81.07	64.0843	46.67	-9.56			134.87	81.07	-13.0586	46.67	-9.56			177.53	77	-116.764	8.69	-24.2			131.01	86.53	82.3457	-0.54	-46.57
		108.54	95.15	83.45	14.34	1.36			-71.49	84.73	-91.9829	8.2	-0.1			134.78	81.14	-119.984	49.09	-8.26			134.87	81.07	89.7986	46.67	-9.56			134.87	81.07	12.6557	46.67	-9.56			-38.46	82.01	11.3971	22.82	0.07			130.92	86.58	89.4714	-1.83	-45.08
		108.5	95.13	167.766	15.51	1.35			-71.51	84.74	-99.0829	9.37	0.43			134.78	81.14	-94.27	49.09	-8.26			134.87	81.07	-167.344	46.67	-9.56			134.87	81.07	115.513	46.67	-9.56			225.59	76.25	170.06	-4.15	-3.23			-32.91	92.12	-76.7671	7.83	3.69
		108.52	95.13	-5.02429	16.79	1.95			-71.51	84.74	-73.3686	9.37	0.43			134.78	81.14	-42.8414	49.09	-8.26			134.92	81.09	78.4629	16.73	-39.32			134.92	81.09	-127.251	16.73	-39.32			45.52	103.77	141.291	-6.34	3.74			84.49	89.42	169.633	2.93	6.72
		-139.69	91.13	127.166	-10.08	19.45			-71.51	84.74	80.9171	9.37	0.43			134.97	81.22	145.039	49.54	-8.5			134.92	81.08	78.4729	48.07	-7.95			134.92	81.09	-101.537	16.73	-39.32			-44.68	98.48	118.897	-7.06	-7.19			158.23	84.79	11.7629	-15.5	-8.53
		131.02	86.56	-86.2314	2.03	-49.25			-71.51	84.74	106.631	9.37	0.43			134.97	81.22	-60.6757	49.54	-8.5			134.78	81.14	-17.1271	49.09	-8.26			134.92	81.09	1.32	16.73	-39.32			-44.13	97.81	-90.21	11.5	9.17			158.39	85.21	-151.396	24.5	15.98
		131.02	86.56	170.911	2.03	-49.25			-71.56	84.76	-80.5086	10.48	0.13			134.97	81.22	-34.9614	49.54	-8.5			134.78	81.14	34.3014	49.09	-8.26			134.92	81.09	27.0343	16.73	-39.32			-44.13	97.81	-38.7814	11.5	9.17			158.39	85.21	-125.681	24.5	15.98
		130.99	86.44	-1.89	0.46	-47.63			108.45	95.23	-40.8743	11.42	0.76			53.9	86.53	164.577	-22.87	27.62			134.97	81.22	42.1814	49.54	-8.5			134.92	81.09	104.177	16.73	-39.32			-44.13	97.81	12.6471	11.5	9.17			-120.44	76.44	28.1429	11.35	-41.33
		130.99	86.44	152.396	0.46	-47.63			108.54	95.15	57.7357	14.34	1.36			53.65	86.87	171.766	-22.99	26.93			53.9	86.53	241.72	-22.87	27.62			134.92	81.08	-127.241	48.07	-7.95			-50.39	73.01	-89.3429	-13.71	-47.88			55.75	93.01	176.22	-5.51	5.66
		130.99	86.44	-104.747	0.46	-47.63			131.02	86.56	222.34	2.03	-49.25			53.65	86.87	-33.9486	-22.99	26.93			53.9	86.53	-92.5657	-22.87	27.62			134.92	81.08	1.33	48.07	-7.95			-14.34	86.57	94.5029	0.99	20.9			-124.39	86.89	-156.633	-6.11	6.18
		130.99	86.44	-79.0329	0.46	-47.63			131.02	86.56	-111.946	2.03	-49.25			53.47	86.62	-45.3157	2.27	-9.29			53.9	86.53	10.2914	-22.87	27.62			134.92	81.08	27.0443	48.07	-7.95			12.84	95.23	-125.419	-3.15	20.02			-124.39	86.9	-60.9257	-6.05	6.42
		131.01	86.53	-97.6543	-0.54	-46.57			131.02	86.56	-60.5171	2.03	-49.25			53.47	86.62	83.2557	2.27	-9.29			53.9	86.53	138.863	-22.87	27.62			134.92	81.08	104.187	48.07	-7.95			27.11	110.38	34.8671	14.11	19.4			-125.28	86.35	-104.483	0.8	11.31
		130.92	86.58	-90.5286	-1.83	-45.08			131.02	86.56	145.197	2.03	-49.25			53.49	86.68	-45.2343	-24.06	26.35			53.9	86.53	-143.994	-22.87	27.62			134.78	81.14	85.73	49.09	-8.26			28.17	111.16	125.61	5.94	12.87			-173.44	93.86	-172.453	37.34	-36.46
		130.83	86.67	-83.3786	-4.1	-43.7			130.99	86.44	49.5386	0.46	-47.63			53.49	86.68	83.3371	-24.06	26.35			53.65	86.87	-162.52	-22.99	26.93			134.78	81.14	-171.413	49.09	-8.26			126.81	259.63	249.23	-15.62	-44.49			-173.44	93.86	-95.31	37.34	-36.46
		130.83	86.67	19.4786	-4.1	-43.7			130.99	86.44	100.967	0.46	-47.63			53.49	86.68	134.766	-24.06	26.35			53.65	86.87	-111.091	-22.99	26.93			134.78	81.14	8.58714	49.09	-8.26			-53.19	100.37	94.9443	-15.62	-44.49			-173.45	93.86	-172.453	-6.39	-30.72
		130.86	86.65	0.887143	-4.35	-42.76			130.99	86.44	-156.176	0.46	-47.63			53.46	86.97	47.0771	-0.14	-9.23			53.65	86.87	-59.6629	-22.99	26.93			134.97	81.22	-112.104	49.54	-8.5			126.54	78.29	-118.264	7.44	-6.58			-173.45	93.86	-95.31	-6.39	-30.72
		-95.51	90.74	100.257	8.26	-38.62			130.99	86.44	-130.461	0.46	-47.63			53.46	86.97	72.7914	-0.14	-9.23			53.47	86.62	134.684	2.27	-9.29			134.97	81.22	-86.39	49.54	-8.5			126.54	78.29	-92.55	7.44	-6.58			6.74	86.11	105.48	-7.3	-26.66
		-95.42	90.71	-68.3557	8.01	-38.45			131.01	86.53	56.6314	-0.54	-46.57			120.59	92.11	-165.493	20.89	8.73			53.47	86.62	-173.887	2.27	-9.29			134.97	81.22	-9.24714	49.54	-8.5			126.54	78.29	-66.8357	7.44	-6.58			-129.94	82.73	37.0743	21.68	-11.29
		-95.5	90.76	-75.4529	7.88	-37.72			131.01	86.53	108.06	-0.54	-46.57			120.59	92.11	-114.064	20.89	8.73			53.47	86.62	-148.173	2.27	-9.29			134.97	81.22	16.4671	49.54	-8.5			126.54	78.29	-15.4071	7.44	-6.58			67.02	74.73	149.319	-2.79	-5.21
		-0.8	99.9	31.8714	24.7	-13.28			131.01	86.53	-123.369	-0.54	-46.57			120.59	92.11	-62.6357	20.89	8.73			53.47	86.62	-122.459	2.27	-9.29			134.97	81.22	67.8957	49.54	-8.5			126.54	78.29	10.3071	7.44	-6.58			45.52	103.81	-160.104	-7.26	4.77
		-1.09	99.91	36.0843	-16.87	-13.3			130.92	86.58	-116.243	-1.83	-45.08			120.59	92.11	-11.2071	20.89	8.73			53.47	86.62	-96.7443	2.27	-9.29			53.9	86.53	-66.8514	-22.87	27.62			126.53	78.29	-118.264	32.94	29.71			-44.54	98.5	97.4743	-5.4	-5
		-1.09	99.91	36.0843	26.83	-12.5			130.92	86.58	38.0429	-1.83	-45.08			120.59	92.11	14.5071	20.89	8.73			53.47	86.62	-71.03	2.27	-9.29			53.9	86.53	36.0057	-22.87	27.62			126.53	78.29	-92.55	32.94	29.71			135.58	81.5	36.5143	-1.31	-1.28
		177.8	77.48	8.57286	3.72	-19.84			130.92	86.58	63.7571	-1.83	-45.08			108.45	95.23	10.5543	11.42	0.76			53.49	86.68	-173.806	-24.06	26.35			53.9	86.53	61.72	-22.87	27.62			126.53	78.29	-66.8357	32.94	29.71			40.36	85.04	116.024	-9.34	-21.83
		177.8	77.48	34.2871	3.72	-19.84			130.83	86.67	-109.093	-4.1	-43.7			288.44	264.79	171.97	12.38	0.65			53.49	86.68	-148.091	-24.06	26.35			53.9	86.53	87.4343	-22.87	27.62			126.53	78.29	-15.4071	32.94	29.71			40.36	85.04	116.024	-40.69	9.52
		177.68	77.39	15.8243	5.5	-20.91			130.83	86.67	45.1929	-4.1	-43.7			108.41	95.15	-26.5543	13.57	0.52			53.49	86.68	-122.377	-24.06	26.35			53.9	86.53	113.149	-22.87	27.62			126.53	78.29	10.3071	32.94	29.71			-50.39	73.01	116.371	-13.71	-47.88
		177.71	77.4	23.0071	7.28	-22.2			130.83	86.67	70.9071	-4.1	-43.7			108.41	95.15	-0.84	13.57	0.52			53.49	86.68	-70.9486	-24.06	26.35			53.9	86.53	-169.709	-22.87	27.62			15.54	84.59	116.161	12.95	8.42			153.46	87.65	182.96	-24.41	1.01
		-2.29	102.81	98.3071	7.8	-23.27			130.86	86.65	258.03	-4.35	-42.76			108.54	95.15	-19.4071	14.34	1.36			53.46	86.97	-4.35143	-0.14	-9.23			53.65	86.87	68.9086	-22.99	26.93			15.49	84.53	116.174	-29.98	20.05			153.46	87.65	105.817	-24.41	1.01
		-2.29	102.81	124.021	7.8	-23.27			130.86	86.65	26.6014	-4.35	-42.76			108.5	95.13	-63.6629	15.51	1.35			53.46	86.97	124.22	-0.14	-9.23			53.65	86.87	94.6229	-22.99	26.93			15.54	85.43	87.8229	-32.03	18.62			-3.05	69.01	-95.5271	-27.75	19.77
		177.53	77	140.379	8.69	-24.2			130.86	86.65	52.3157	-4.35	-42.76			108.5	95.13	90.6229	15.51	1.35			53.46	86.97	149.934	-0.14	-9.23			53.46	86.97	21.3629	-0.14	-9.23			-164.69	94.28	154.633	9.23	6.86			-3.05	69.04	-95.5071	15.96	23.93
		158.23	84.79	-142.523	-15.5	-8.53			130.86	86.65	78.03	-4.35	-42.76			108.5	95.13	116.337	15.51	1.35			300.59	267.89	271.65	20.89	8.73			53.46	86.97	175.649	-0.14	-9.23			-164.69	94.28	-102.51	9.23	6.86			12.78	94.87	86.6271	-1.91	22.32
		158.23	84.79	-116.809	-15.5	-8.53			130.88	86.69	-69.14	-5.24	-41.33			108.5	95.13	142.051	15.51	1.35			120.59	92.11	-139.779	20.89	8.73			53.46	86.97	-158.637	-0.14	-9.23			35.58	84.01	55.1771	8.72	-1.51			-144.17	88.11	-104.417	-27.63	6.5
		158.23	84.79	-65.38	-15.5	-8.53			130.88	86.68	-69.13	22	-6.68			108.52	95.13	46.4043	16.79	1.95			120.59	92.11	-36.9214	20.89	8.73			53.46	86.97	-81.4943	-0.14	-9.23			35.58	84.01	80.8914	8.72	-1.51			-143.69	77.8	-27.6629	1.99	-14.64
		158.29	84.93	121.72	-16.07	-7.07			-32.87	92.16	-58.1414	6.39	5.44			108.52	95.13	72.1186	16.79	1.95			120.59	92.11	65.9357	20.89	8.73			120.59	92.11	117.364	20.89	8.73			35.58	84.01	106.606	8.72	-1.51			28.17	111.16	151.324	5.94	12.87
		158.29	84.93	-109.709	-16.07	-7.07			-95.51	90.74	74.5429	8.26	-38.62			108.52	95.13	97.8329	16.79	1.95			288.6	264.17	330.37	-8.77	-0.57			120.59	92.11	168.793	20.89	8.73			167.93	73.55	111.659	24.31	6.37			-53.19	100.37	120.659	-15.62	-44.49
		158.3	84.97	121.717	25.25	10.3			-95.51	90.74	-28.3143	8.26	-38.62			108.52	95.13	149.261	16.79	1.95			108.6	95.83	176.084	-8.77	-0.57			120.59	92.11	-88.35	20.89	8.73			167.79	73.48	108.237	27.93	12.03			-53.19	100.37	-110.77	-15.62	-44.49
		158.3	84.97	-109.711	25.25	10.3			-95.46	90.67	38.8914	3.09	6.6			-139.69	91.13	152.88	-10.08	19.45			108.6	95.83	-158.201	-8.77	-0.57			108.6	95.83	-132.487	-8.77	-0.57			100.3	103.57	-82.2957	-11.07	18.03			15.54	84.59	64.7329	12.95	8.42
		158.21	85.11	-51.2357	24.01	11.92			-95.46	90.67	90.32	3.09	6.6			131.02	86.56	119.483	2.03	-49.25			108.6	95.83	-29.63	-8.77	-0.57			108.6	95.83	-106.773	-8.77	-0.57			100.3	103.57	-56.5814	-11.07	18.03			15.54	84.59	90.4471	12.95	8.42
		158.21	85.11	-102.664	24.01	11.92			264.49	270.58	92.49	2.93	6.72			130.95	86.7	92.34	21.17	-5.29			108.6	95.83	-3.91571	-8.77	-0.57			108.6	95.83	-81.0586	-8.77	-0.57			100.32	103.51	-100.831	-10.37	19.85			15.49	84.53	90.46	-29.98	20.05
		-120.46	75.99	-149.509	-4.01	-39.86			84.5	89.66	-98.9771	2.49	5.61			130.95	86.7	118.054	21.17	-5.29			108.6	95.83	73.2271	-8.77	-0.57			108.6	95.83	-55.3443	-8.77	-0.57			100.32	103.51	-75.1171	-10.37	19.85			15.49	84.53	64.7457	-29.98	20.05
		59.45	104.29	101.471	-10.35	-9.85			84.5	89.66	106.737	2.49	5.61			130.95	86.7	-113.374	21.17	-5.29			288.55	264.21	157.5	-8.07	-1.01			108.6	95.83	21.7986	-8.77	-0.57			100.32	103.51	-49.4029	-10.37	19.85			15.54	85.43	62.1086	-32.03	18.62
		55.75	93.01	-158.066	-5.51	5.66			94.4	82.03	-77.9857	-6.01	-2.32			130.98	86.65	-106.207	20.37	-4.59			108.55	95.79	3.21429	-8.07	-1.01			108.6	95.83	47.5129	-8.77	-0.57			100.32	103.51	2.02571	-10.37	19.85			-164.69	94.28	-128.224	9.23	6.86
		235.77	266.96	29.17	-5.5	5.2			94.4	82.03	-0.84286	-6.01	-2.32			130.98	86.65	73.7929	20.37	-4.59			108.55	95.79	157.5	-8.07	-1.01			108.6	95.83	124.656	-8.77	-0.57			100.33	103.47	60.5686	-10.67	21.95			-40.46	84.63	101.937	0.95	31.93
		55.77	93.04	-176.544	-5.5	5.2			-85.25	98.59	-167.716	-7.57	-1.55			130.98	86.65	99.5071	20.37	-4.59			108.55	95.79	-176.786	-8.07	-1.01			108.55	95.79	28.9286	-8.07	-1.01			100.33	103.47	163.426	-10.67	21.95			167.93	73.55	-94.0557	24.31	6.37
		55.77	93.03	-169.347	-5.44	4.92			94.76	81.41	-63.7029	-4.26	42.12			130.98	86.65	125.221	20.37	-4.59			108.55	95.79	-151.071	-8.07	-1.01			108.55	95.79	54.6429	-8.07	-1.01			100.33	103.47	-119.431	-10.67	21.95			167.85	73.6	93.1443	25.99	8.34
		235.69	86.94	192.02	19.48	-30.72			94.76	81.41	39.1543	-4.26	42.12			-32.91	92.12	-179.624	7.83	3.69			108.55	95.79	-125.357	-8.07	-1.01			108.55	95.79	80.3571	-8.07	-1.01			100.33	103.47	-68.0029	-10.67	21.95			167.79	73.48	56.8086	27.93	12.03
		235.69	86.93	192.02	-6.11	5.58			94.76	81.41	64.8686	-4.26	42.12			-32.87	92.16	-160.999	6.39	5.44			108.48	95.71	-41.0714	-7.24	-1.63			108.55	95.79	106.071	-8.07	-1.01			100.33	103.47	-42.2886	-10.67	21.95			100.32	103.51	-126.546	-10.37	19.85
		-125.53	86.37	14.0686	3.34	12.91			94.76	81.41	90.5829	-4.26	42.12			-32.87	92.16	19.0014	6.39	5.44			108.48	95.71	-15.3571	-7.24	-1.63			108.55	95.79	-99.6429	-8.07	-1.01			-174.18	89.06	-161.556	34.91	-20.32			-174.18	89.06	44.1586	34.91	-20.32
		-173.44	93.86	-121.024	37.34	-36.46			-0.8	99.9	109.014	24.7	-13.28			-95.51	90.74	-79.7429	8.26	-38.62			108.48	95.71	10.3571	-7.24	-1.63			108.55	95.79	-48.2143	-8.07	-1.01			99.3	56.93	-111.69	26.88	-21.83			-174.18	89.06	121.301	34.91	-20.32
		-173.45	93.86	-121.024	-6.39	-30.72			-1.09	99.91	87.5129	-16.87	-13.3			-95.42	90.71	-16.9271	8.01	-38.45			108.48	95.71	138.929	-7.24	-1.63			108.48	95.71	-66.7857	-7.24	-1.63			99.22	58.05	-142.641	33.56	2.43			-174.18	89.06	-135.841	34.91	-20.32
		-173.38	93.82	-83.9929	36.94	-34.75			-1.09	99.91	-41.0586	-16.87	-13.3			-95.5	90.76	1.69	7.88	-37.72			108.48	95.71	164.643	-7.24	-1.63			108.48	95.71	36.0714	-7.24	-1.63			-83.86	104.29	131.739	-25.79	3.73			99.22	58.05	140.216	33.56	2.43
		-173.25	93.87	-61.2986	-7.48	-26.06			-1.09	99.91	87.5129	26.83	-12.5			-0.8	99.9	160.443	24.7	-13.28			108.48	95.71	-169.643	-7.24	-1.63			108.48	95.71	61.7857	-7.24	-1.63			-83.86	104.29	54.5957	-25.79	3.73			99.26	58.17	-161.304	34.68	9.32
		-173.12	93.88	-178.467	-8.83	-24.79			-1.09	99.91	-41.0586	26.83	-12.5			-0.8	99.9	-122.414	24.7	-13.28			108.48	95.71	-143.929	-7.24	-1.63			108.48	95.71	87.5	-7.24	-1.63			95.65	76.15	6.53714	41.49	17.56			160.98	88.4	230.64	-24.3	-16.57
		-173.04	93.89	17.14	33.99	-28.81			177.8	77.48	-119.999	3.72	-19.84			-1.09	99.91	-118.201	-16.87	-13.3			108.48	95.71	-118.214	-7.24	-1.63			108.47	95.71	-85.3343	-6.23	-1.14			-17.14	83.5	-48.3057	-20.2	-12.43			160.98	88.4	102.069	-24.3	-16.57
		-129.9	82.67	-99.8757	22.33	-13.66			177.71	77.4	125.864	7.28	-22.2			-1.09	99.91	-118.201	26.83	-12.5			108.47	95.71	146.094	-6.23	-1.14			108.47	95.71	-59.62	-6.23	-1.14			-10.37	90.32	70.9129	4.05	5.38			161.01	88.34	109.281	-23.86	-17.04
		-129.85	82.73	-88.7171	22.4	-11.44			-2.29	102.81	72.5929	7.8	-23.27			177.8	77.48	60.0014	3.72	-19.84			108.47	95.71	171.809	-6.23	-1.14			108.47	95.71	43.2371	-6.23	-1.14			-71.32	88.05	-117.661	4.05	-37.78			161.42	88.15	-97.4429	20.48	-3.43
		-129.85	82.73	65.5686	22.4	-11.44			177.53	77	63.2357	8.69	-24.2			177.68	77.39	144.396	5.5	-20.91			108.47	95.71	-162.477	-6.23	-1.14			108.47	95.71	68.9514	-6.23	-1.14			-71.32	88.05	-40.5186	4.05	-37.78			-151.9	93.16	-90.6543	-22.66	-12.97
		111.47	104.1	-82.4543	-1.39	14.08			-38.25	82.01	103.04	20.87	-0.64			177.71	77.4	151.579	7.28	-22.2			108.47	95.71	-136.763	-6.23	-1.14			108.47	95.71	94.6657	-6.23	-1.14			17.92	80.88	-74.2943	-13.43	-5.73			-50.39	77.21	164.106	9.5	9.78
		133.41	91.66	-51.2771	26.27	15.38			321.7	82.04	95.81	21.53	-0.3			177.53	77	-65.3357	8.69	-24.2			108.47	95.71	-111.049	-6.23	-1.14			288.49	264.27	120.39	8.62	40.14			160.21	93.78	138.331	38.23	-7.61			71.6	95.22	95.0557	20.53	-8.32
		133.35	91.66	65.8343	23.66	18.1			-38.3	82.04	121.524	21.53	-0.3			177.53	77	-39.6214	8.69	-24.2			108.47	95.71	-33.9057	-6.23	-1.14			108.49	95.73	43.2471	8.62	40.14			160.18	94.03	42.7371	37.57	-5.53			-17.14	83.5	-176.877	-20.2	-12.43
		133.35	91.66	91.5486	23.66	18.1			-38.3	82.04	147.239	21.53	-0.3			177.53	77	-13.9071	8.69	-24.2			108.47	95.71	-8.19143	-6.23	-1.14			108.49	95.73	68.9614	8.62	40.14			161.05	94.57	161.436	-0.53	-32.88			77.15	84.46	93.44	0.23	-29.21
		67.02	74.73	-133.539	-2.79	-5.21			321.54	82.01	88.54	22.82	0.07			177.53	77	37.5214	8.69	-24.2			108.47	95.71	17.5229	-6.23	-1.14			108.49	95.73	94.6757	8.62	40.14			-64.69	74.4	-95.3686	7.49	20.18			77.14	84.41	93.4143	-9.82	13.78
		67.02	74.73	20.7471	-2.79	-5.21			-38.46	82.01	114.254	22.82	0.07			177.53	77	88.95	8.69	-24.2			108.49	95.73	-33.8957	8.62	40.14			108.49	95.73	-85.3243	8.62	40.14			-5.58	74.28	-118.784	-11.04	-0.58			-71.32	88.05	-66.2329	4.05	-37.78
		-134.41	76.25	92.9171	-4.15	-3.23			-38.46	82.01	139.969	22.82	0.07			177.53	77	-142.479	8.69	-24.2			108.49	95.73	-8.18143	8.62	40.14			-71.42	84.67	-129.149	6.15	-0.32			-5.58	74.28	-93.07	-11.04	-0.58			-71.32	88.05	88.0529	4.05	-37.78
		-134.44	76.27	162.964	-4.79	-1.42			-38.92	81.87	132.919	25.02	0.06			-38.3	82.04	-135.619	21.53	-0.3			108.49	95.73	17.5329	8.62	40.14			-71.42	84.67	-103.434	6.15	-0.32			-5.65	74.32	156.976	-8.94	-0.56			-71.52	88.07	22.1971	14.78	5.72
		225.52	256.19	225.61	-7.26	4.77			-38.92	81.87	158.633	25.02	0.06			-38.3	82.04	-7.04714	21.53	-0.3			108.49	95.73	146.104	8.62	40.14			-71.42	84.67	-52.0057	6.15	-0.32			-170.69	83.59	-63.1729	3.47	-4.01			17.92	80.88	-125.723	-13.43	-5.73
		45.52	103.81	122.753	-7.26	4.77			-38.92	81.87	-72.7957	25.02	0.06			-38.46	82.01	-142.889	22.82	0.07			108.49	95.73	171.819	8.62	40.14			288.55	84.71	326.58	7.21	0.23			11.6	85.03	68.3057	3.01	2.48			160.18	94.03	-34.4057	37.57	-5.53
		-44.68	98.48	-112.531	-7.06	-7.19			158.4	84.73	177.669	-16.04	-9.44			-38.46	82.01	-117.174	22.82	0.07			108.49	95.73	-162.467	8.62	40.14			-71.45	84.71	-136.277	7.21	0.23			11.6	85.03	94.02	3.01	2.48			160.18	94.03	68.4514	37.57	-5.53
		-44.68	98.48	-86.8171	-7.06	-7.19			158.4	84.73	-79.4743	-16.04	-9.44			-38.46	82.01	37.1114	22.82	0.07			108.49	95.73	-136.753	8.62	40.14			-71.45	84.71	-110.563	7.21	0.23			21.5	88.05	-161.07	0.22	8.42			13.28	101.82	15.0071	-41.32	-9.22
		-44.68	98.48	67.4686	-7.06	-7.19			158.29	84.93	-135.423	-16.07	-7.07			-38.92	81.87	-175.653	25.02	0.06			108.49	95.73	-111.039	8.62	40.14			-71.45	84.71	-84.8486	7.21	0.23			-158.62	93.68	120.931	8.1	9.5			13.4	101.79	48.1314	-42.36	-10
		-44.68	98.48	93.1829	-7.06	-7.19			158.3	84.97	-135.426	25.25	10.3			-38.92	81.87	-149.939	25.02	0.06			-71.42	84.67	153.709	6.15	-0.32			-71.49	84.73	-169.126	8.2	-0.1			-158.62	93.68	172.36	8.1	9.5			161.26	94.35	95.84	0.65	-35.11
		135.4	81.48	-34.5843	-6.57	-6.84			158.21	85.11	128.764	24.01	11.92			-38.92	81.87	30.0614	25.02	0.06			-71.42	84.67	179.423	6.15	-0.32			-71.49	84.73	-143.411	8.2	-0.1			129.91	106.84	-35.0071	2.43	-9.71			-5.58	74.28	138.359	-11.04	-0.58
		135.4	81.48	-8.87	-6.57	-6.84			-120.46	75.99	107.634	-4.01	-39.86			158.4	84.73	306.24	-16.04	-9.44			-71.42	84.67	-154.863	6.15	-0.32			-71.49	84.73	-117.697	8.2	-0.1			146.37	82.43	-112.037	35.56	23.44			-5.58	74.28	61.2157	-11.04	-0.58
		-44.55	98.51	-75.3671	-5.97	-5.82			59.47	104.3	94.2743	-9.7	-11.06			158.4	84.73	23.3829	-16.04	-9.44			-71.42	84.67	-26.2914	6.15	-0.32			-71.49	84.73	-66.2686	8.2	-0.1			146.37	82.43	-60.6086	35.56	23.44			-5.65	74.32	105.547	-8.94	-0.56
		135.58	81.5	-66.3429	-1.31	-1.28			59.56	104.2	82.9343	-32.41	30.55			158.4	84.73	49.0971	-16.04	-9.44			-71.42	84.67	-0.57714	6.15	-0.32			-71.49	84.73	-40.5543	8.2	-0.1			146.37	82.43	67.9629	35.56	23.44			9.5	96.48	126.051	-38.84	3.21
		40.26	84.99	145.953	-15.32	-29.67			-120.44	76.44	-74.7143	11.35	-41.33			158.23	84.79	37.4771	-15.5	-8.53			-71.42	84.67	25.1371	6.15	-0.32			-71.51	84.74	-150.511	9.37	0.43			146.37	82.43	93.6771	35.56	23.44			9.5	96.48	126.031	4.88	-3.35
		-139.7	95	-24.57	-13.29	-26.65			59.59	103.5	81.9129	-10.84	-1.72			158.29	84.93	18.8629	-16.07	-7.07			-71.42	84.67	50.8514	6.15	-0.32			-71.51	84.74	-124.797	9.37	0.43			146.37	82.43	119.391	35.56	23.44			189.76	83.17	86.98	4.64	-1.57
		40.36	85.04	-141.119	-9.34	-21.83			59.57	103.4	114.819	-10.41	-0.84			158.3	84.97	18.86	25.25	10.3			-71.45	84.71	-7.70571	7.21	0.23			-71.51	84.74	-47.6543	9.37	0.43			-153.37	92.11	114.343	38.75	8.84			-168.3	95.1	-20.0586	1.11	3.77
		40.36	85.04	38.8814	-9.34	-21.83			59.65	103.44	-160.901	-11.12	1.07			158.21	85.11	25.9071	24.01	11.92			-71.45	84.71	18.0086	7.21	0.23			288.44	84.76	330.92	10.48	0.13			-153.39	92.13	114.313	-0.81	28.5			102.87	93.75	4.74857	-7.54	-6.99
		40.36	85.04	-141.119	-40.69	9.52			59.65	103.44	-58.0443	-11.12	1.07			158.39	85.21	105.747	24.5	15.98			-71.45	84.71	43.7229	7.21	0.23			-71.56	84.76	22.3486	10.48	0.13			-63.26	109.87	-101.766	-11.16	-44.6			21.5	88.05	-109.641	0.22	8.42
		40.36	85.04	38.8814	-40.69	9.52			59.65	103.44	96.2414	-11.12	1.07			158.39	85.21	157.176	24.5	15.98			-71.45	84.71	69.4371	7.21	0.23			-71.56	84.76	48.0629	10.48	0.13			-63.26	109.87	-76.0514	-11.16	-44.6			-158.54	93.52	105.657	4.86	7.2
		-158.3	86.96	151.241	-8.2	2.86			59.65	103.44	121.956	-11.12	1.07			158.39	85.21	-99.9671	24.5	15.98			-71.45	84.71	146.58	7.21	0.23			-71.56	84.76	73.7771	10.48	0.13			161.91	101.95	-89.9957	-19.09	5.09			-143.55	74.35	-76.3714	-26.69	21.09
		-137.26	96.05	-105.753	-51.95	-8.87			59.66	103.62	-62.2843	10.73	-34.2			158.39	85.21	-74.2529	24.5	15.98			-71.45	84.71	172.294	7.21	0.23			-71.56	84.76	176.634	10.48	0.13			161.97	101.93	-82.7914	-17.8	4.07			-46.22	37.13	-121.623	15.21	8.15
		-137.3	96.04	-31.5429	-20.15	-37.06			59.66	103.62	92.0014	10.73	-34.2			158.39	85.21	-48.5386	24.5	15.98			-71.45	84.71	-161.991	7.21	0.23			-71.56	84.76	-157.651	10.48	0.13			119.2	84.76	176.26	-19.22	-14			133.2	141.8	-96.9486	23.58	23.53
		-137.3	96.04	-5.82857	-20.15	-37.06			59.69	103.66	73.4643	10.27	-33.09			-120.46	75.99	-72.3657	-4.01	-39.86			-71.49	84.73	10.8743	8.2	-0.1			-71.56	84.76	-131.937	10.48	0.13			119.18	84.95	176.4	1.5	25.65			125.11	95.12	71.1429	9.82	-8.94
		-14.41	85.64	-77.5529	3.1	18.94			59.67	103.67	73.4643	-11.2	5.14			-120.46	75.99	-46.6514	-4.01	-39.86			-71.49	84.73	36.5886	8.2	-0.1			-71.56	84.76	-54.7943	10.48	0.13			128.04	98.05	103.336	8.22	7.09			125.22	94.1	75.5171	38.31	27.74
		356.95	69.01	7.33	-27.75	19.77			55.77	93.04	-99.4014	-5.5	5.2			-120.46	75.99	4.77714	-4.01	-39.86			-71.49	84.73	62.3029	8.2	-0.1			108.45	95.23	139.126	11.42	0.76			-76.23	98.71	69.5714	6.3	-43.95			125.22	94.11	75.5171	13.58	-9.37
		-3.05	69.01	-44.0986	-27.75	19.77			55.77	93.04	-73.6871	-5.5	5.2			235.61	86.9	273.36	-6.05	6.42			-71.49	84.73	139.446	8.2	-0.1			108.45	95.23	-118.017	11.42	0.76			-76.41	98.7	102.397	2.99	-41.75			-54.47	85.81	158.734	-8.05	-50.3
		-3.05	69.01	-18.3843	-27.75	19.77			235.77	266.97	113.51	-5.44	4.92			-173.29	93.93	55.9457	36.64	-33.18			-71.49	84.73	165.16	8.2	-0.1			108.45	95.23	-92.3029	11.42	0.76			-76.35	98.66	109.804	1.16	-44.25			-153.31	92.13	-157.989	38.74	9.34
		-3.05	69.04	-44.0786	15.96	23.93			55.77	93.03	113.51	-5.44	4.92			-173.29	93.93	55.9457	-7.09	-27.42			288.49	84.74	158.06	9.37	0.43			108.45	95.23	-66.5886	11.42	0.76			41.36	114.16	77.0986	2.36	-26.14			-153.26	92.14	-157.989	-0.84	29.05
		-3.05	69.04	-18.3643	15.96	23.93			55.77	93.03	-92.2043	-5.44	4.92			6.74	86.11	-48.8057	-7.3	-26.66			-71.51	84.74	-176.226	9.37	0.43			108.44	95.21	17.6843	12.38	0.65			41.68	113.93	173.114	5.9	-28.2			-63.26	109.87	-127.48	-11.16	-44.6
		-3.05	69.04	7.35	15.96	23.93			55.79	93.07	-103.539	19.27	-31.37			6.74	86.11	-23.0914	-7.3	-26.66			-71.51	84.74	3.77429	9.37	0.43			108.44	95.21	-110.887	12.38	0.65			41.68	113.93	-109.743	5.9	-28.2			118.7	84.74	257.83	-16.42	-12.37
		176.85	110.68	-18.5171	-22.92	24.36			55.79	93.07	-77.8243	19.27	-31.37			6.75	266.13	350.13	-7.48	-26.06			-71.51	84.74	29.4886	9.37	0.43			108.44	95.21	-85.1729	12.38	0.65			41.68	113.93	70.2571	5.9	-28.2			118.7	84.74	77.83	-16.42	-12.37
		176.85	110.68	-18.5171	21.6	28.47			55.79	93.07	-103.539	-5.44	5.79			-173.25	93.87	41.5586	-7.48	-26.06			-71.51	84.74	55.2029	9.37	0.43			108.44	95.21	-59.4586	12.38	0.65			74.91	93.88	-131.871	-25.11	35.38			119.2	84.76	-80.8829	-19.22	-14
		12.78	94.87	-67.6586	-1.91	22.32			55.79	93.07	-77.8243	-5.44	5.79			-173.25	93.87	67.2729	-7.48	-26.06			-71.51	84.74	132.346	9.37	0.43			108.44	95.21	-33.7443	12.38	0.65			74.82	93.87	59.66	-23.03	35.14			119.18	84.95	-80.7429	1.5	25.65
		-143.69	77.8	100.909	1.99	-14.64			-124.31	86.94	-142.266	19.48	-30.72			6.81	266.13	343	-8.51	-25.43			-71.56	84.76	125.206	10.48	0.13			108.41	95.15	-103.697	13.57	0.52			74.82	93.87	85.3743	-23.03	35.14			128.04	98.05	51.9071	8.22	7.09
		27.11	110.38	9.15286	14.11	19.4			-124.31	86.94	-65.1229	19.48	-30.72			-173.19	93.87	-119.857	-8.51	-25.43			-71.56	84.76	150.92	10.48	0.13			108.41	95.15	-77.9829	13.57	0.52			44.07	103.12	-78.9714	6.4	-1.2			41.36	114.16	154.241	2.36	-26.14
		-53.19	100.37	172.087	-15.62	-44.49			-124.31	86.94	114.877	19.48	-30.72			-173.19	93.87	-94.1429	-8.51	-25.43			-71.56	84.76	-106.223	10.48	0.13			108.41	95.15	-52.2686	13.57	0.52			150.39	70.63	287.97	12.08	4.62			74.91	93.88	150.986	-25.11	35.38
		126.54	78.29	113.164	7.44	-6.58			-124.31	86.93	-142.266	-6.11	5.58			-173.19	93.87	34.4286	-8.51	-25.43			288.45	264.77	164.84	11.42	0.76			108.54	95.15	-70.8357	14.34	1.36			150.39	70.63	-123.459	12.08	4.62			74.91	93.88	176.7	-25.11	35.38
		126.54	78.29	138.879	7.44	-6.58			-124.31	86.93	-65.1229	-6.11	5.58			-173.19	93.87	60.1429	-8.51	-25.43			108.45	95.23	36.2686	11.42	0.76			108.54	95.15	6.30714	14.34	1.36			150.39	70.63	-97.7443	12.08	4.62			74.91	93.88	-54.7286	-25.11	35.38
		126.54	78.29	164.593	7.44	-6.58			-124.31	86.93	114.877	-6.11	5.58			-173.19	93.87	85.8571	-8.51	-25.43			108.45	95.23	61.9829	11.42	0.76			288.5	264.87	13.48	15.51	1.35			157.66	85.27	86.4029	40.99	-2.03			44.07	103.12	178.171	6.4	-1.2
		126.53	78.29	113.164	32.94	29.71			-124.34	86.89	-149.453	-6.17	6.31			-173.12	93.88	52.9614	-8.83	-24.79			108.45	95.23	87.6971	11.42	0.76			108.5	95.13	13.48	15.51	1.35			157.66	85.27	-145.026	40.99	-2.03			-15.77	94.56	76.1829	8.19	0.39
		126.53	78.29	138.879	32.94	29.71			-124.39	86.89	-53.7757	-6.11	6.18			-129.9	82.67	54.41	22.33	-13.66			108.45	95.23	113.411	11.42	0.76			288.52	264.87	20.69	16.79	1.95			157.67	85.31	-144.956	0.57	-20.15			-144.87	100.47	-17.0757	17.66	-19.28
		126.53	78.29	164.593	32.94	29.71			235.56	86.89	214.73	-6.05	6.31			-129.9	82.67	80.1243	22.33	-13.66			108.45	95.23	164.84	11.42	0.76			108.52	95.13	174.976	16.79	1.95			130.53	90.67	68.15	7.78	17.4			157.66	85.27	-170.74	40.99	-2.03
		-53.45	100.87	113.947	-16.35	-39.42			-124.44	86.89	86.1586	-6.05	6.31			-129.9	82.67	105.839	22.33	-13.66			108.45	95.23	-169.446	11.42	0.76			-139.69	91.13	24.3086	-10.08	19.45			130.61	90.8	-67.5343	7.87	17.17			157.67	85.31	189.33	0.57	-20.15
		-53.71	100.96	-47.5386	-16.82	-38.38			-124.44	86.89	-170.984	-6.05	6.31			-129.9	82.67	-177.019	22.33	-13.66			108.45	95.23	-143.731	11.42	0.76			-139.69	91.13	50.0229	-10.08	19.45			130.61	90.8	61.0371	7.87	17.17			130.53	90.67	42.4357	7.78	17.4
		15.54	84.59	167.59	12.95	8.42			-125.28	86.35	24.0886	0.8	11.31			-129.85	82.73	116.997	22.4	-11.44			108.44	95.21	43.3986	12.38	0.65			-139.69	91.13	75.7371	-10.08	19.45			-19.33	100.3	55.5771	-29.26	-5.93			130.61	90.8	-16.1057	7.87	17.17
		15.49	84.53	167.603	-29.98	20.05			-125.28	86.35	49.8029	0.8	11.31			-129.88	82.71	154.273	21.58	-11.08			108.44	95.21	69.1129	12.38	0.65			-139.69	91.13	101.451	-10.08	19.45			-19.24	100.33	48.49	-27.51	-6.8			130.7	90.84	-107.366	8.56	15.34
		15.54	85.43	-92.1771	-32.03	18.62			-125.53	86.37	91.2114	3.34	12.91			-129.88	82.71	-0.01286	21.58	-11.08			108.44	95.21	94.8271	12.38	0.65			-139.69	91.13	-155.691	-10.08	19.45			47.25	62.34	111.27	-28.55	26.99			130.7	90.84	-81.6514	8.56	15.34
		15.31	265.72	257.49	9.23	6.86			-125.53	86.37	-140.217	3.34	12.91			-129.88	82.71	25.7014	21.58	-11.08			108.44	95.21	120.541	12.38	0.65			-139.69	91.13	-129.977	-10.08	19.45			173.14	85.95	148.963	0.23	7.93			130.82	90.89	-103.127	10.12	12.76
		-164.69	94.28	128.919	9.23	6.86			-173.44	93.86	-146.739	37.34	-36.46			-129.88	82.71	51.4157	21.58	-11.08			108.44	95.21	146.256	12.38	0.65			131.02	86.56	-9.08857	2.03	-49.25			173.15	86.02	-148.433	43.31	12.87			60	101.51	-174.086	3.43	-27.67
		319.54	84.63	179.08	0.95	31.93			-173.44	93.86	-69.5957	37.34	-36.46			-129.94	82.67	154.243	-5.5	23.62			108.44	95.21	171.97	12.38	0.65			131.02	86.56	42.34	2.03	-49.25			173.15	86	-148.423	-1.22	7.91			59.99	101.5	-174.111	-18.02	10.24
		-40.46	84.63	-103.777	0.95	31.93			-173.45	93.86	-146.739	-6.39	-30.72			-129.94	82.67	-0.04286	-5.5	23.62			108.44	95.21	-162.316	12.38	0.65			131.02	86.56	68.0543	2.03	-49.25			173.2	86.04	-169.863	41.92	11.7			-19.33	100.3	-175.851	-29.26	-5.93
		-40.46	84.63	-78.0629	0.95	31.93			-173.45	93.86	-69.5957	-6.39	-30.72			-129.94	82.67	25.6714	-5.5	23.62			108.44	95.21	-136.601	12.38	0.65			131.02	86.56	93.7686	2.03	-49.25			104.09	100.19	158.506	-4.81	5.82			-19.33	100.3	-47.28	-29.26	-5.93
		-143.96	96.61	143.429	-8.89	13.08			-173.38	93.82	18.8643	36.94	-34.75			-129.94	82.67	51.3857	-5.5	23.62			288.41	264.85	-0.84	13.57	0.52			130.99	86.44	126.681	0.46	-47.63			-43.26	74.41	-177.746	-30.91	-28.05			-19.24	100.33	125.633	-27.51	-6.8
		-143.98	96.55	161.964	-9.94	13.99			-173.38	93.82	70.2929	36.94	-34.75			-129.94	82.73	-40.0686	21.68	-11.29			108.41	95.15	-155.126	13.57	0.52			130.99	86.44	-27.6043	0.46	-47.63			-43.26	74.41	-126.317	-30.91	-28.05			-19.17	100.32	59.9829	-24.6	-9
		167.93	73.55	-171.199	24.31	6.37			-173.29	93.93	-175.483	36.64	-33.18			-129.94	82.73	11.36	21.68	-11.29			108.41	95.15	-129.411	13.57	0.52			131.01	86.53	133.774	-0.54	-46.57			-43.26	74.41	53.6829	-30.91	-28.05			103.43	100.17	-91.5343	-3.69	5.04
		167.93	73.55	-68.3414	24.31	6.37			-173.29	93.93	-72.6257	36.64	-33.18			111.38	104.07	-86.7286	4.25	15.37			108.41	95.15	24.8743	13.57	0.52			130.92	86.58	-13.3857	-1.83	-45.08			-63.71	91.81	148.273	8.65	25.12			103.43	100.17	-65.82	-3.69	5.04
		167.93	73.55	-42.6271	24.31	6.37			-173.29	93.93	-175.483	-7.09	-27.42			111.22	103.98	126.023	5.89	17.06			108.41	95.15	50.5886	13.57	0.52			130.86	86.65	-179.113	-4.35	-42.76			-63.61	91.47	151.646	-12.78	-14.48			149.97	88.93	84.9443	-18.57	-12.97
		167.85	73.6	-86.8557	25.99	8.34			6.74	86.11	285.48	-7.3	-26.66			111.22	103.98	151.737	5.89	17.06			108.41	95.15	102.017	13.57	0.52			130.86	86.65	-127.684	-4.35	-42.76			-63.57	91.39	144.681	8.07	25.14			150	88.86	84.9343	19.78	9.84
		167.79	73.59	-131.081	27.6	9.93			-173.12	93.88	-75.61	-8.83	-24.79			-46.4	88.51	-147.226	-1.07	-19.89			108.41	95.15	127.731	13.57	0.52			130.95	86.7	272.34	21.17	-5.29			-66.89	85.15	-149.826	17.22	18.73			150.67	80.35	73.8929	-41.01	0.29
		167.79	73.59	-79.6529	27.6	9.93			-173.03	93.9	-82.74	-8.99	-24.17			-46.4	88.51	58.4886	-1.07	-19.89			108.41	95.15	153.446	13.57	0.52			130.95	86.7	66.6257	21.17	-5.29			150.08	88.63	-76.5129	-17.96	-15.22			150.67	80.35	-106.107	-41.01	0.29
		16.24	85.32	138.246	-1.73	-21.4			-173.03	93.92	38.6214	-9.07	-23.92			133.41	91.66	51.58	26.27	15.38			108.54	95.15	109.164	14.34	1.36			130.98	86.65	-157.636	20.37	-4.59			149.97	88.93	-69.3414	-18.57	-12.97			150.43	80.42	81.1514	-2.15	22.17
		16.25	85.3	138.249	-44.66	-8.99			-173.03	93.92	115.764	-9.07	-23.92			133.41	91.66	154.437	26.27	15.38			108.54	95.15	134.879	14.34	1.36			130.98	86.65	-131.921	20.37	-4.59			150	88.86	-69.3514	19.78	9.84			150.2	260.48	91.82	-2.59	22.71
		16.36	85.39	126.801	-2.61	-20.53			-173.06	93.93	-97.0771	-9.37	-23.55			133.41	91.66	-102.706	26.27	15.38			108.54	95.15	160.593	14.34	1.36			130.98	86.65	-29.0643	20.37	-4.59			150.67	80.35	-28.9643	-41.01	0.29			49.26	105.04	174.481	13.34	-25.17
		16.47	85.55	115.271	-2.64	-20.19			-173.06	93.93	-71.3629	-9.37	-23.55			133.41	91.66	-76.9914	26.27	15.38			108.54	95.15	-173.693	14.34	1.36			130.98	86.65	48.0786	20.37	-4.59			-57.88	84.17	-81.7543	5.73	24.64			168.42	86.61	66.1129	-25.1	4.83
		-107.78	100.08	30.8486	-9.71	4.42			-173.06	93.93	108.637	-9.37	-23.55			133.4	91.6	135.843	25.1	16.25			108.54	95.15	-147.979	14.34	1.36			-32.91	92.12	-51.0529	7.83	3.69			126.56	86.11	139.9	1.48	-30.07			167.65	87.21	-106.434	-22.89	8.76
		5.79	90.49	-25.9486	23.44	-20.91			-173.04	93.89	-137.146	33.99	-28.81			133.4	91.6	161.557	25.1	16.25			108.54	95.15	-122.264	14.34	1.36			-32.91	92.12	-25.3386	7.83	3.69			126.56	86.11	165.614	1.48	-30.07			167.65	87.21	47.8514	-22.89	8.76
		5.79	90.49	-0.23429	23.44	-20.91			-173.04	93.89	-60.0029	33.99	-28.81			133.4	91.6	-121.3	25.1	16.25			108.5	95.13	-37.9486	15.51	1.35			-32.91	92.12	0.375714	7.83	3.69			126.44	85.43	-7.98571	-10.11	-20.46			167.65	87.21	73.5657	-22.89	8.76
		5.83	90.46	-18.6843	22.64	-20.8			-173.04	93.89	94.2829	33.99	-28.81			133.4	91.6	-95.5857	25.1	16.25			108.5	95.13	39.1943	15.51	1.35			-32.91	92.12	154.661	7.83	3.69			126.44	85.43	-7.98571	14.64	15.86			168.23	86.56	80.7329	-23.1	7.72
		5.86	90.43	2.92	22.03	-21.6			-129.9	82.67	-22.7329	22.33	-13.66			133.35	91.66	220.12	23.66	18.1			108.52	95.13	-56.4529	16.79	1.95			-95.51	90.74	-131.171	8.26	-38.62			168.42	86.61	91.8271	-25.1	4.83			168.23	86.56	106.447	-23.1	7.72
		5.85	90.43	2.92	-21.69	-17.48			-129.9	82.67	131.553	22.33	-13.66			133.35	91.66	-114.166	23.66	18.1			220.31	91.13	332.88	-10.08	19.45			-95.51	90.74	-105.457	8.26	-38.62			75.55	89.82	114.874	-13.23	24.93			5.36	77.76	0.972857	-8.3	10.03
		99.3	56.93	145.453	26.88	-21.83			-129.85	82.73	-114.431	22.4	-11.44			225.56	76.27	137.25	-4.79	-1.42			-139.69	91.13	-1.40571	-10.08	19.45			-95.51	90.74	-54.0286	8.26	-38.62			75.51	89.78	158.967	-12.51	25.17			-6.45	83.27	-109.337	20.41	9.55
		99.17	57.58	-24.2371	26.61	-30.08			-129.85	82.73	-37.2886	22.4	-11.44			-134.44	76.27	-145.607	-4.79	-1.42			-139.69	91.13	178.594	-10.08	19.45			264.58	90.71	265.93	8.01	-38.45			255.74	264.99	350.33	12.12	22.22			-6.37	83.36	140.759	21.05	9.8
		99.26	57.78	118.641	29.75	-16.98			-129.85	82.73	-11.5743	22.4	-11.44			-134.47	76.26	155.857	-5.01	-0.01			-139.69	91.13	-78.5486	-10.08	19.45			-95.42	90.71	8.78714	8.01	-38.45			5.24	77.85	129.194	-15.49	14.27			-6.34	83.41	159.343	21.01	9.35
		99.14	58.36	7.47	37.93	23.01			-129.88	82.71	128.559	21.58	-11.08			-134.47	76.26	-178.429	-5.01	-0.01			-139.69	91.13	-52.8343	-10.08	19.45			-95.42	90.71	-145.499	8.01	-38.45			5.24	77.85	77.7657	-15.49	14.27			-6.34	83.41	-123.514	21.01	9.35
		99.14	58.36	33.1843	37.93	23.01			-129.88	82.71	-128.584	21.58	-11.08			-134.47	76.26	-152.714	-5.01	-0.01			131.02	86.56	-34.8029	2.03	-49.25			-95.42	90.71	-119.784	8.01	-38.45			-6.46	83.07	162.086	20.45	10.08			173.61	96.66	112.304	21.64	9.75
		99.14	58.36	84.6129	37.93	23.01			-129.88	82.71	-102.87	21.58	-11.08			-134.47	76.26	-127	-5.01	-0.01			131.02	86.56	16.6257	2.03	-49.25			-95.5	90.76	-126.881	7.88	-37.72			-6.4	83.36	-112.314	-22.09	4.79			173.52	97.32	145.721	23.67	11.61
		99.14	58.36	110.327	37.93	23.01			-129.88	82.71	-77.1557	21.58	-11.08			225.52	256.23	12.72	-6.34	3.74			131.02	86.56	-163.374	2.03	-49.25			-95.5	90.76	-101.167	7.88	-37.72			353.61	263.34	266.59	21.64	9.75			-118.73	90.53	61.15	-12.03	-54.66
		99.14	58.36	161.756	37.93	23.01			-129.88	82.71	-51.4414	21.58	-11.08			45.52	103.77	115.577	-6.34	3.74			130.99	86.44	23.8243	0.46	-47.63			-95.46	90.67	116.034	3.09	6.6			173.52	97.32	94.2929	23.67	11.61			-118.73	90.53	86.8643	-12.03	-54.66
		99.14	58.36	-172.53	37.93	23.01			-129.94	82.67	128.529	-5.5	23.62			45.52	103.81	174.181	-7.26	4.77			130.99	86.44	178.11	0.46	-47.63			84.49	89.42	-164.653	2.93	6.72			241.27	90.53	241.15	-12.03	-54.66			22.68	85.87	77.8129	-31.45	26.1
		99.14	58.36	-121.101	37.93	23.01			-129.94	82.67	-128.614	-5.5	23.62			135.32	261.52	16.04	-7.06	-7.19			130.99	86.44	-53.3186	0.46	-47.63			84.49	89.42	-138.939	2.93	6.72			-173.58	88.9	-5.09	24.67	-6.27			22.67	85.89	77.8029	8.98	8.67
		-83.86	104.29	-73.9757	-25.79	3.73			-129.94	82.67	-102.9	-5.5	23.62			-44.68	98.48	-138.246	-7.06	-7.19			131.01	86.53	288.06	-0.54	-46.57			84.45	89.56	-131.821	3.15	6.06			-173.58	88.9	20.6243	24.67	-6.27			22.73	85.98	-104.971	8.91	7.18
		-84.34	104.61	-105.253	-2.47	9.28			-129.94	82.73	-91.4971	21.68	-11.29			-44.68	98.48	-61.1029	-7.06	-7.19			131.01	86.53	-46.2257	-0.54	-46.57			84.45	89.56	-54.6786	3.15	6.06			-101.59	103.57	-154.289	30.41	-36.86			22.73	85.98	-79.2571	8.91	7.18
		95.94	256.06	356.35	28.61	15.97			111.38	104.07	67.5571	4.25	15.37			-44.68	98.48	-35.3886	-7.06	-7.19			131.01	86.53	-20.5114	-0.54	-46.57			84.45	89.56	73.8929	3.15	6.06			-101.59	103.57	-102.86	30.41	-36.86			-173.47	89.2	-85.2157	-17.93	-3.59
		-84.06	103.94	-3.65	28.61	15.97			111.38	104.07	93.2714	4.25	15.37			-44.68	98.48	-9.67429	-7.06	-7.19			131.01	86.53	5.20286	-0.54	-46.57			84.45	89.56	99.6071	3.15	6.06			-101.38	103.86	173.033	29.24	-36.35			-173.42	89.38	-107.854	-16.98	-3.64
		95.65	76.15	-44.8914	41.49	17.56			111.38	104.07	-61.0143	4.25	15.37			-44.68	98.48	170.326	-7.06	-7.19			131.01	86.53	30.9171	-0.54	-46.57			84.5	89.66	-124.691	2.49	5.61			-170.54	94.9	5.66714	15.48	1.7			6.78	90.46	65.7029	31.42	-9.66
		176.32	95.49	-67.4629	7.68	-15.64			111.22	103.98	23.1657	5.89	17.06			135.4	81.48	-60.2986	-6.57	-6.84			131.01	86.53	159.489	-0.54	-46.57			84.5	89.66	-73.2629	2.49	5.61			-1.89	112.81	129.054	-10.25	23.26			-172.94	88.29	68.2657	25.87	-4.32
		-19.02	91.6	110.916	-25	-16.28			111.22	103.98	100.309	5.89	17.06			135.4	81.48	119.701	-6.57	-6.84			131.01	86.53	-174.797	-0.54	-46.57			84.5	89.66	-47.5486	2.49	5.61			-1.89	112.81	-179.517	-10.25	23.26			-172.88	88.26	101.13	26.87	-3.82
		161.46	88.08	-108.66	-20.52	-17.39			-46.4	88.51	-18.6543	-1.07	-19.89			135.45	261.49	207.49	-5.97	-5.82			131.01	86.53	-149.083	-0.54	-46.57			84.5	89.66	81.0229	2.49	5.61			-1.89	112.81	-153.803	-10.25	23.26			-172.88	88.26	152.559	26.87	-3.82
		161.46	88.08	-82.9457	-20.52	-17.39			-46.4	88.51	109.917	-1.07	-19.89			-44.55	98.51	53.2043	-5.97	-5.82			130.92	86.58	140.9	-1.83	-45.08			94.4	82.03	256.3	-6.01	-2.32			-1.66	113.05	-160.443	-6.86	19.54			-170.57	95.07	-1.41143	14.52	1.54
		161.1	88.31	-59.8657	-19.35	-10.31			133.41	91.66	103.009	26.27	15.38			-44.55	98.51	-126.796	-5.97	-5.82			130.92	86.58	166.614	-1.83	-45.08			94.4	82.03	-52.2714	-6.01	-2.32			-1.66	113.05	-57.5857	-6.86	19.54			-1.89	112.81	103.34	-10.25	23.26
		161.1	88.31	-137.009	-19.35	-10.31			133.4	91.6	-147.014	25.1	16.25			-44.55	98.51	1.77571	-5.97	-5.82			130.92	86.58	-167.671	-1.83	-45.08			94.4	82.03	24.8714	-6.01	-2.32			360.07	254.34	247.17	-19.7	18.41			178.34	246.95	276.7	-6.86	19.54
		161.1	88.31	-137.009	22.73	3.7			133.4	91.6	-69.8714	25.1	16.25			-44.54	98.5	46.0457	-5.4	-5			130.92	86.58	-141.957	-1.83	-45.08			94.8	261.43	173.77	-7.23	-3.44			-179.93	105.66	92.8843	-19.7	18.41			-1.66	113.05	-109.014	-6.86	19.54
		161.1	88.31	-59.8657	22.73	3.7			-134.42	76.54	-116.894	-0.81	-7.57			-44.54	98.5	71.76	-5.4	-5			130.92	86.58	-64.8143	-1.83	-45.08			-85.2	98.57	45.1986	-7.23	-3.44			104.23	110.26	-106.679	0.94	-34.21			104.23	110.26	-80.9643	0.94	-34.21
		161.07	88.15	156.466	24.27	4.83			-134.41	76.25	-164.226	-4.15	-3.23			135.51	81.46	123.7	0.81	0.54			130.92	86.58	-39.1	-1.83	-45.08			-85.2	98.57	70.9129	-7.23	-3.44			104.59	110.25	135.404	1.45	-19.17			104.21	110.22	-125.183	1.51	-30.96
		-151.87	93.16	-83.4229	-23.17	-12.8			-134.41	76.25	-87.0829	-4.15	-3.23			-44.41	98.48	-138.05	1.44	0.87			130.92	86.58	12.3286	-1.83	-45.08			-85.2	98.57	96.6271	-7.23	-3.44			104.17	110.15	125.757	7.1	13.42			162.57	91.02	-118.727	25.29	41.49
		-151.87	93.16	70.8629	-23.17	-12.8			-134.41	76.25	-61.3686	-4.15	-3.23			-44.13	97.81	141.219	11.5	9.17			130.92	86.58	115.186	-1.83	-45.08			-85.2	98.57	-57.6586	-7.23	-3.44			162.57	91.02	-93.0129	25.29	41.49			-157.76	101.4	-133.396	-17.21	32.18
		-151.87	93.16	96.5771	-23.17	-12.8			-134.44	76.27	-171.321	-4.79	-1.42			-44.13	97.81	166.933	11.5	9.17			130.83	86.67	148.05	-4.1	-43.7			-85.2	98.57	-31.9443	-7.23	-3.44			-172.13	82.06	-113.141	-17.76	10.52			-157.77	101.4	-133.386	23.2	14.03
		-151.9	93.16	-39.2257	-22.66	-12.97			-134.44	76.27	-68.4643	-4.79	-1.42			-44.13	97.81	-141.639	11.5	9.17			130.83	86.67	173.764	-4.1	-43.7			94.75	261.41	166.57	-7.57	-1.55			-157.76	101.4	-81.9671	-17.21	32.18			-86.03	98.57	16.4914	12.66	-5.68
		-49.93	77.13	-24.6	-18.56	-34.81			-134.44	76.27	85.8214	-4.79	-1.42			-44.13	97.81	-115.924	11.5	9.17			130.83	86.67	-160.521	-4.1	-43.7			-85.25	98.59	12.2843	-7.57	-1.55			-157.77	101.4	-81.9571	23.2	14.03			-176.98	95.56	76.6214	-0.33	2.46
		-49.95	77.13	-24.6386	8.66	-0.18			45.52	103.77	-64.4229	-6.34	3.74			-44.13	97.81	-64.4957	11.5	9.17			130.83	86.67	-134.807	-4.1	-43.7			-85.25	98.59	37.9986	-7.57	-1.55			166.69	107.29	-129.501	6.69	13.94			-176.98	95.56	102.336	-0.33	2.46
		-50.34	77.24	-8.74286	9.32	7.89			45.52	103.77	38.4343	-6.34	3.74			-139.7	95	-153.141	-13.29	-26.65			130.83	86.67	-57.6643	-4.1	-43.7			-85.25	98.59	63.7129	-7.57	-1.55			166.69	107.29	-103.787	6.69	13.94			-56.33	56.73	10.9386	-17.2	-24.45
		-50.46	77.3	-48.6271	10.12	11.55			45.52	103.77	167.006	-6.34	3.74			40.36	85.04	-115.404	-9.34	-21.83			130.83	86.67	-31.95	-4.1	-43.7			-85.25	98.59	89.4271	-7.57	-1.55			166.69	107.29	50.4986	6.69	13.94			-56.33	56.73	88.0814	-17.2	-24.45
		-50.46	77.3	157.087	10.12	11.55			45.52	103.81	71.3243	-7.26	4.77			40.36	85.04	-89.69	-9.34	-21.83			130.83	86.67	-6.23571	-4.1	-43.7			-85.25	98.59	-39.1443	-7.57	-1.55			346.2	252.92	170.91	4.8	12.92			-56.39	56.78	10.9886	6.61	11.74
		-17.14	83.5	-125.449	-20.2	-12.43			-44.68	98.48	16.04	-7.06	-7.19			40.36	85.04	-63.9757	-9.34	-21.83			130.83	86.67	122.336	-4.1	-43.7			94.76	81.41	193.44	-4.26	42.12			166.2	107.08	68.0529	4.8	12.92			-56.39	56.78	88.1314	6.61	11.74
		-17.14	83.5	-22.5914	-20.2	-12.43			-44.68	98.48	41.7543	-7.06	-7.19			40.36	85.04	-115.404	-40.69	9.52			130.86	86.65	-76.2557	-4.35	-42.76			94.76	81.41	-140.846	-4.26	42.12			166.2	107.08	119.481	4.8	12.92			123.96	123.43	-48.1814	12.95	22.73
		-17.14	83.5	3.12286	-20.2	-12.43			-44.68	98.48	144.611	-7.06	-7.19			40.36	85.04	-89.69	-40.69	9.52			130.86	86.65	-50.5414	-4.35	-42.76			94.76	81.41	-115.131	-4.26	42.12			166.2	107.08	-111.947	4.8	12.92			94	91.29	-126.769	14.5	39.27
		-17.08	83.52	7.39	-18.52	-10.85			135.4	81.48	68.2729	-6.57	-6.84			40.36	85.04	-63.9757	-40.69	9.52			130.86	86.65	-24.8271	-4.35	-42.76			94.76	81.41	-89.4171	-4.26	42.12			166.05	107	-41.9986	2.85	11.66			94	91.29	-126.769	10.4	-4.47
		-10.37	90.32	19.4843	4.05	5.38			135.4	81.48	93.9871	-6.57	-6.84			-50.39	73.01	-115.057	-13.71	-47.88			130.86	86.65	129.459	-4.35	-42.76			179.2	260.1	83.3	24.7	-13.28			-86.39	98.21	-98.9543	8.32	3.13			-60.44	112.69	142.904	-25.04	-26.78
		-10.37	90.32	122.341	4.05	5.38			-44.55	98.51	78.9186	-5.97	-5.82			-50.39	73.01	-63.6286	-13.71	-47.88			130.86	86.65	155.173	-4.35	-42.76			-0.8	99.9	-70.9857	24.7	-13.28			93.97	261.43	247.92	12.66	-5.68			-60.44	112.69	-114.239	-25.04	-26.78
		-10.37	90.32	-109.087	4.05	5.38			-44.51	98.47	-89.6771	-4.44	-5.07			-50.39	73.01	-37.9143	-13.71	-47.88			130.86	86.65	-153.399	-4.35	-42.76			-0.8	99.9	83.3	24.7	-13.28			-86.03	98.57	93.6343	12.66	-5.68			111.18	92.71	162.176	5.7	0.32
		-102.95	95.51	140.919	0.53	-30.68			-44.49	98.5	-71.0871	-3.97	-4.12			-50.39	73.01	64.9429	-13.71	-47.88			130.88	86.69	162.289	-5.24	-41.33			-0.8	99.9	-148.129	24.7	-13.28			-86.03	98.57	-163.509	12.66	-5.68			-68.27	84.8	-178.493	1.11	5.32
		-102.95	95.51	-13.3671	0.53	-30.68			-44.45	98.53	127.479	-3.5	-3.94			-50.39	73.01	90.6571	-13.71	-47.88			130.88	86.69	-171.997	-5.24	-41.33			-1.09	99.91	138.941	-16.87	-13.3			-60.44	112.69	-37.0957	-25.04	-26.78			-21.65	105.2	-123.539	-48.3	19.4
		77.15	84.43	280.68	-9.01	13.71			135.58	81.48	92.4029	-2.89	-2.95			202	267	101.73	-9.84	4.59			130.88	86.69	-146.283	-5.24	-41.33			-1.09	99.91	-169.63	-16.87	-13.3			-69.29	86.86	157.033	8.62	-5.97			170.13	83.06	156.076	-52.08	38.94
		77.15	84.43	74.9657	-9.01	13.71			135.61	81.51	99.47	-1.8	-2.21			22	93	76.0157	-9.84	4.59			130.88	86.69	-43.4257	-5.24	-41.33			-1.09	99.91	138.941	26.83	-12.5			-69.29	86.86	-151.539	8.62	-5.97			-9.85	96.05	-153.206	-15.92	39.71
		77.15	84.43	126.394	-9.01	13.71			135.67	81.48	3.60429	-1.41	-1.42			22	93	-155.413	-9.84	4.59			130.88	86.69	-17.7114	-5.24	-41.33			-1.09	99.91	-169.63	26.83	-12.5			111.18	92.71	110.747	5.7	0.32			-9.93	96.16	176.93	24.93	46.7
		77.22	84.44	82.1214	-8.97	13.7			135.58	81.5	-92.0571	-1.31	-1.28			22	93	-103.984	-9.84	4.59			130.88	86.69	8.00286	-5.24	-41.33			177.8	77.48	137.144	3.72	-19.84			111.18	92.71	136.461	5.7	0.32			-9.88	96.28	177.03	-18.77	38.9
		77.44	84.53	96.1186	-9.21	14.34			135.58	81.5	120.797	-1.05	-0.71			201.9	267.05	94.53	-9.13	4.3			130.88	86.69	33.7171	-5.24	-41.33			177.8	77.48	162.859	3.72	-19.84			-130.31	111.92	0.371429	-15.32	37.45			129.84	82.38	-84.5214	-16.44	-14.67
		-71.32	88.05	-91.9471	4.05	-37.78			135.53	81.45	50.8457	-0.84	-0.74			21.9	92.95	68.8157	-9.13	4.3			130.88	86.69	59.4314	-5.24	-41.33			177.8	77.48	85.7157	3.72	-19.84			49.99	68.04	10.6286	-12.82	31.28			129.83	82.36	-84.5414	10.83	19.36
		-71.52	88.07	-132.089	14.78	5.72			135.53	81.45	57.9557	0.23	-0.07			21.9	92.95	-162.613	-9.13	4.3			130.88	86.68	162.299	22	-6.68			177.71	77.4	-28.4214	7.28	-22.2			-9.88	96.07	-171.75	-17.01	39.7			129.5	81.53	-95.4771	7.83	18.74
		-72.35	88.54	-56.5257	-7.49	-37.08			135.51	81.46	97.9857	0.81	0.54			-158.21	87.01	144.087	-9.05	3.19			130.88	86.68	-171.987	22	-6.68			177.71	77.4	-156.993	7.28	-22.2			-9.88	96.07	-146.036	-17.01	39.7			-50.31	98.43	62.7414	8.87	20.41
		-72.35	88.54	97.76	-7.49	-37.08			-44.41	98.48	119.093	1.44	0.87			42.67	83.94	43.0171	-19.8	-38.13			130.88	86.68	-146.273	22	-6.68			177.71	257.19	355.45	7.8	-23.27			-9.88	96.28	-157.256	-18.77	38.9			58.32	93.79	-62.9257	10.54	14.05
		17.92	80.8	-159.077	-11.06	-4.14			-44.21	98.33	141.894	-28.78	-28.09			-137.3	96.04	-57.2571	-20.15	-37.06			130.88	86.68	-43.4157	22	-6.68			-2.29	102.81	-158.836	7.8	-23.27			38.32	87.51	-96.0057	-13.58	29.02			-124.35	94.92	-111.424	-2	3.37
		17.96	80.68	83.4829	-10.44	-6.93			-44.21	98.33	-166.677	-28.78	-28.09			42.73	83.97	12.9214	-20.43	-36.25			130.88	86.68	-17.7014	22	-6.68			-2.29	102.81	-133.121	7.8	-23.27			38.32	87.51	32.5657	-13.58	29.02			-124.51	94.32	97.2586	-3.99	3.09
		17.89	80.55	102.037	-9.78	-7.38			-44.21	98.33	64.7514	-28.78	-28.09			42.73	83.97	38.6357	-20.43	-36.25			130.88	86.68	8.01286	22	-6.68			-2.29	102.81	-81.6929	7.8	-23.27			38.32	87.51	83.9943	-13.58	29.02			55.42	265.76	277.29	20.61	-33.13
		17.87	80.52	-85.2629	-9.55	-9.11			-44.2	98.31	141.894	2.61	2.44			42.73	83.98	12.9414	-52.56	-5.69			130.88	86.68	33.7271	22	-6.68			-2.29	102.81	-55.9786	7.8	-23.27			38.32	87.51	109.709	-13.58	29.02			55.36	265.74	104.41	20.39	-34.16
		45.81	101.56	-45.5343	6.36	-3.04			-44.2	98.31	-166.677	2.61	2.44			42.73	83.98	38.6557	-52.56	-5.69			130.88	86.68	59.4414	22	-6.68			-2.29	102.81	149.736	7.8	-23.27			-92.64	84.71	57.3771	24.21	28.17			13.92	99.2	-127.659	-37.27	37.7
		45.98	101.97	91.6314	15.42	-6.41			-44.2	98.31	64.7514	2.61	2.44			42.81	83.99	1.43143	-20.71	-35.43			130.95	86.7	-61.9457	21.17	-5.29			177.53	77	-168.193	8.69	-24.2			-92.64	84.71	83.0914	24.21	28.17			13.92	99.2	52.3414	-37.27	37.7
		160.21	93.78	-93.0971	38.23	-7.61			40.26	84.99	-8.33286	-15.32	-29.67			42.8	264	178.61	-52.93	-5.01			130.95	86.7	-36.2314	21.17	-5.29			-38.25	82.01	0.182857	20.87	-0.64			58.37	93.78	113.299	3.9	7.78			13.87	99.13	-127.681	5.51	26.41
		160.18	94.03	-111.549	37.57	-5.53			40.26	84.99	68.81	-15.32	-29.67			-137.2	96	50.0386	-52.93	-5.01			130.95	86.7	-10.5171	21.17	-5.29			-38.25	82.01	25.8971	20.87	-0.64			12.85	81.69	83.3229	17.01	8.29			13.87	99.13	52.3186	5.51	26.41
		160.18	94.03	-85.8343	37.57	-5.53			40.26	84.99	-162.619	-15.32	-29.67			-137.2	96	-27.1043	-52.93	-5.01			130.95	86.7	15.1971	21.17	-5.29			-38.25	82.01	77.3257	20.87	-0.64			12.85	81.69	109.037	17.01	8.29			13.83	99.12	89.3271	-35.43	36.43
		13.34	101.96	11.9243	6.62	-19.86			-139.7	95	78.2871	-13.29	-26.65			-137.13	96.05	-8.64286	-53.87	-4.74			130.95	86.7	40.9114	21.17	-5.29			-38.25	82.01	128.754	20.87	-0.64			193.92	260.8	283.77	-37.27	37.7			13.83	99.12	-64.9586	-35.43	36.43
		13.34	101.96	37.6386	6.62	-19.86			40.36	85.04	64.5957	-9.34	-21.83			-14.41	85.64	76.7329	3.1	18.94			130.95	86.7	143.769	21.17	-5.29			-38.25	82.01	-154.103	20.87	-0.64			13.92	99.2	129.484	-37.27	37.7			-166.62	80.55	2.50714	24.82	-14.56
		-166.66	78.08	-147.706	5.72	-19.73			40.36	85.04	64.5957	-40.69	9.52			-14.41	85.64	102.447	3.1	18.94			130.95	86.7	169.483	21.17	-5.29			-38.25	82.01	-128.389	20.87	-0.64			13.92	99.2	-101.944	-37.27	37.7			-12.96	78.13	64.6057	17.25	13.29
		-166.77	78.2	-52.1086	4.56	-19.42			-50.16	73.04	-129.553	-10.14	-45.34			-14.41	85.64	-128.981	3.1	18.94			130.95	86.7	-164.803	21.17	-5.29			-38.3	82.04	-109.904	21.53	-0.3			13.92	99.2	-76.23	-37.27	37.7			26.46	93.19	89.9057	0.95	9.3
		-166.74	78.2	-52.1086	-38.36	-9.54			-50.16	73.05	-136.741	-9	-43.73			-14.34	86.57	68.7886	0.99	20.9			130.95	86.7	-139.089	21.17	-5.29			-38.3	82.04	44.3814	21.53	-0.3			13.92	99.2	-24.8014	-37.27	37.7			26.78	92.74	-58.9586	7.9	12.25
		-166.73	78.22	146.424	-40.22	-9.4			-50.11	73.14	106.056	-6.11	-40.57			356.95	69.04	187.35	15.96	23.93			130.98	86.65	176.65	20.37	-4.59			-38.92	81.87	-47.0814	25.02	0.06			13.87	99.13	-101.967	5.51	26.41			-171.39	70.65	-59.7657	2.38	-5.99
		193.28	258.18	92.15	-41.32	-9.22			-50.11	73.14	-125.373	-6.11	-40.57			176.85	110.68	-44.2314	-22.92	24.36			130.98	86.65	-54.7786	20.37	-4.59			158.4	84.73	-28.0457	-16.04	-9.44			13.87	99.13	-76.2529	5.51	26.41			-176.47	88.4	140.749	-10.69	22.97
		13.28	101.82	40.7214	-41.32	-9.22			-50.11	73.14	-73.9443	-6.11	-40.57			176.85	110.68	135.769	-22.92	24.36			130.98	86.65	-3.35	20.37	-4.59			158.4	84.73	74.8114	-16.04	-9.44			13.87	99.13	-50.5386	5.51	26.41			-176.47	88.4	-142.109	-10.69	22.97
		13.28	101.82	169.293	-41.32	-9.22			-49.34	74.16	97.6314	11.14	-9.53			176.85	110.68	135.769	21.6	28.47			130.98	86.65	22.3643	20.37	-4.59			158.4	84.73	100.526	-16.04	-9.44			13.87	99.13	-24.8243	5.51	26.41			-176.45	88.41	140.729	33.88	20.45
		13.4	101.79	150.989	-42.36	-10			21.9	92.95	120.244	-9.13	4.3			12.78	94.87	-170.516	-1.91	22.32			130.98	86.65	150.936	20.37	-4.59			158.4	84.73	-105.189	-16.04	-9.44			13.87	99.13	103.747	5.51	26.41			-176.45	88.41	-142.129	33.88	20.45
		13.4	101.79	-80.44	-42.36	-10			-158.21	87.01	169.801	-9.05	3.19			12.78	94.87	-144.801	-1.91	22.32			-32.91	92.12	-128.196	7.83	3.69			158.23	84.79	-39.6657	-15.5	-8.53			13.87	99.13	129.461	5.51	26.41			-176.49	88.17	-120.684	33.99	21.67
		13.4	101.79	22.4171	-42.36	-10			-158.3	86.96	-105.901	-8.2	2.86			12.78	94.87	138.056	-1.91	22.32			-32.91	92.12	-102.481	7.83	3.69			158.23	84.79	63.1914	-15.5	-8.53			-12.96	78.13	-63.9657	17.25	13.29			-176.49	88.17	-94.97	33.99	21.67
		341.26	265.65	95.84	0.65	-35.11			-158.3	86.96	22.67	-8.2	2.86			12.84	95.23	-176.847	-3.15	20.02			-32.91	92.12	26.09	7.83	3.69			158.23	84.79	88.9057	-15.5	-8.53			-12.96	78.13	-38.2514	17.25	13.29			-102.32	86.14	151.773	-6.09	31.28
		161.26	94.35	70.1257	0.65	-35.11			-137.26	96.05	99.9614	-51.95	-8.87			-144.17	88.11	152.726	-27.63	6.5			-32.91	92.12	51.8043	7.83	3.69			158.29	84.93	-58.28	-16.07	-7.07			-12.98	78.18	-56.7457	16.46	12.34			-102.32	86.14	177.487	-6.09	31.28
		161.26	94.35	-109.874	0.65	-35.11			42.67	83.94	-85.5543	-19.8	-38.13			-144.17	88.11	178.44	-27.63	6.5			-32.91	92.12	77.5186	7.83	3.69			158.29	84.93	96.0057	-16.07	-7.07			26.78	92.74	-84.6729	7.9	12.25			-102.26	86.11	-123.943	-6.29	31.32
		341.05	265.43	187.15	-0.53	-32.88			-137.3	96.04	97.0286	-20.15	-37.06			-144.17	88.11	-130.131	-27.63	6.5			-32.91	92.12	103.233	7.83	3.69			158.3	84.97	96.0029	25.25	10.3			26.78	92.74	-33.2443	7.9	12.25			-102.25	86.11	-123.953	2.75	-12.43
		161.05	94.57	58.5786	-0.53	-32.88			-137.3	96.04	122.743	-20.15	-37.06			-143.64	77.71	63.7686	3.54	-16			-32.91	92.12	128.947	7.83	3.69			158.3	84.97	-58.2829	25.25	10.3			-171.4	70.55	116.311	8.73	-9.03			-97.57	105.7	-76.5757	6.62	-6.01
		161.05	94.57	84.2929	-0.53	-32.88			42.73	83.97	-12.7929	-20.43	-36.25			-143.64	77.71	-141.946	3.54	-16			-32.87	92.16	96.1443	6.39	5.44			158.39	85.21	131.461	24.5	15.98			-171.37	70.66	86.42	-27.25	-5.47			-97.57	105.7	77.71	6.62	-6.01
		161.05	94.57	-121.421	-0.53	-32.88			42.73	83.98	-12.7729	-52.56	-5.69			-143.69	77.8	75.1943	1.99	-14.64			-32.87	92.16	121.859	6.39	5.44			239.54	75.99	261.92	-4.01	-39.86			188.65	70.67	86.42	16.36	-12.84			-97.57	105.7	129.139	6.62	-6.01
		161.05	94.57	-95.7071	-0.53	-32.88			-137.2	96	-78.5329	-52.93	-5.01			106.58	113.85	-140.687	-4.06	38.11			-32.87	92.16	147.573	6.39	5.44			-120.46	75.99	56.2057	-4.01	-39.86			-176.49	88.17	110.744	33.99	21.67			-97.6	105.66	77.6629	0.87	37.73
		161.05	94.57	-18.5643	-0.53	-32.88			-137.13	96.05	-85.7857	-53.87	-4.74			106.58	113.85	-114.973	-4.06	38.11			-32.87	92.16	173.287	6.39	5.44			-120.46	75.99	81.92	-4.01	-39.86			-102.33	85.73	103.514	-9.31	32.69			-97.6	105.66	129.091	0.87	37.73
		-20.54	100.48	76.3929	-2.36	-12.53			-137.13	96.05	-34.3571	-53.87	-4.74			106.58	113.85	90.7414	-4.06	38.11			-32.87	92.16	-135.284	6.39	5.44			239.47	255.7	248.56	-9.7	-11.06			77.68	93.84	119.771	-5.47	32.11			-97.6	105.66	-76.6229	0.87	37.73
		-63.71	73.91	-103.671	-12.33	-19.48			-14.41	85.64	-103.267	3.1	18.94			27.11	110.38	60.5814	14.11	19.4			-32.87	92.16	-109.57	6.39	5.44			59.47	104.3	-162.869	-9.7	-11.06			77.66	93.88	138.241	-5.62	31.41			-97.7	105.6	89.08	5.96	-2.79
		-63.71	73.91	-77.9571	-12.33	-19.48			-14.34	86.57	120.217	0.99	20.9			28.17	111.16	99.8957	5.94	12.87			-32.87	92.16	-83.8557	6.39	5.44			59.47	104.3	-137.154	-9.7	-11.06			-102.26	86.11	158.914	-6.29	31.32			82.12	74.55	283.66	7.67	11.13
		-63.71	73.91	-52.2429	-12.33	-19.48			-14.34	86.57	-85.4971	0.99	20.9			28.17	111.16	177.039	5.94	12.87			-32.87	92.16	-32.4271	6.39	5.44			59.47	104.3	-111.44	-9.7	-11.06			-102.26	86.11	-175.371	-6.29	31.32			20.67	94.29	95.77	36.25	14.01
		-63.71	73.91	76.3286	-12.33	-19.48			-3.05	69.01	110.187	-27.75	19.77			-53.19	100.37	-136.484	-15.62	-44.49			-32.87	92.16	-6.71286	6.39	5.44			59.47	104.3	-85.7257	-9.7	-11.06			-102.25	86.11	158.904	2.75	-12.43			-19.01	84.27	-28.5671	-0.93	4.24
		-63.71	73.91	102.043	-12.33	-19.48			-3.05	69.04	110.207	15.96	23.93			-53.19	100.37	43.5157	-15.62	-44.49			-32.87	92.16	44.7157	6.39	5.44			59.47	104.3	-60.0114	-9.7	-11.06			-102.25	86.11	-175.381	2.75	-12.43			-18.4	84.19	93.1886	-2.05	3.62
		115.89	106.25	150.027	-12.38	-14.26			176.85	110.68	7.19714	-22.92	24.36			126.54	78.29	-169.693	7.44	-6.58			264.49	90.74	357.4	8.26	-38.62			59.45	104.29	50.0429	-10.35	-9.85			-102.13	86.35	154.719	-6.56	28.11			161.35	95.98	94.0143	-2.19	2.17
		115.89	106.25	175.741	-12.38	-14.26			176.85	110.68	84.34	-22.92	24.36			126.54	78.29	36.0214	7.44	-6.58			-95.51	90.74	48.8286	8.26	-38.62			59.45	104.29	75.7571	-10.35	-9.85			-102.13	86.35	154.729	2.54	-14.74			161.49	96.46	83.1714	-0.74	0.56
		115.89	106.25	-4.25857	-12.38	-14.26			176.85	110.68	110.054	-22.92	24.36			126.54	78.29	61.7357	7.44	-6.58			-95.51	90.74	125.971	8.26	-38.62			59.45	104.29	-129.957	-10.35	-9.85			81.77	73.68	131.271	6.07	-3.43			161.49	96.46	108.886	-0.74	0.56
		115.89	106.25	21.4557	-12.38	-14.26			176.85	110.68	161.483	-22.92	24.36			126.53	78.29	-169.693	32.94	29.71			-95.51	90.74	151.686	8.26	-38.62			59.45	104.29	-104.243	-10.35	-9.85			161.49	96.46	134.6	-0.74	0.56			161.49	96.46	-96.8286	-0.74	0.56
		-63.95	73.85	-54.5714	-10.02	-12.66			176.85	110.68	-172.803	-22.92	24.36			126.53	78.29	36.0214	32.94	29.71			-95.51	90.74	177.4	8.26	-38.62			59.45	104.29	-78.5286	-10.35	-9.85			12.95	106.24	36.0914	-33.13	9.83			139.14	99.01	-147.303	-15.27	-16.73
		-64.69	74.4	33.2029	7.49	20.18			176.85	110.68	-147.089	-22.92	24.36			126.53	78.29	61.7357	32.94	29.71			-95.51	90.74	-156.886	8.26	-38.62			59.45	104.29	-52.8143	-10.35	-9.85			12.95	106.24	61.8057	-33.13	9.83			12.95	106.24	138.949	-33.13	9.83
		-64.69	74.4	-146.797	7.49	20.18			176.85	110.68	-121.374	-22.92	24.36			-53.45	100.87	-40.3386	-16.35	-39.42			-95.42	90.71	34.5014	8.01	-38.45			239.56	255.8	237.22	-32.41	30.55			12.93	106.24	61.7857	10.59	0.83			12.95	106.24	-143.909	-33.13	9.83
		-64.69	74.4	-121.083	7.49	20.18			176.85	110.68	7.19714	21.6	28.47			15.43	84.54	109.034	13.58	8.93			-95.42	90.71	60.2157	8.01	-38.45			59.56	104.2	-122.78	-32.41	30.55			106.68	85.25	117.764	27.24	9.78			12.93	106.24	138.929	10.59	0.83
		133.74	259.54	61.21	-8.09	-39.19			176.85	110.68	84.34	21.6	28.47			15.43	84.54	134.749	13.58	8.93			-95.42	90.71	85.93	8.01	-38.45			-120.44	76.44	53.8571	11.35	-41.33			106.68	85.25	143.479	27.24	9.78			12.93	106.24	-143.929	10.59	0.83
		-46.38	100.22	-136.314	-11.19	-30.7			176.85	110.68	110.054	21.6	28.47			15.43	84.54	160.463	13.58	8.93			-95.42	90.71	111.644	8.01	-38.45			-120.44	76.44	79.5714	11.35	-41.33			106.69	85.75	312.8	27.04	12.08			-166.86	73.97	69.6857	-23.8	10.8
		198.82	76.78	250.67	42.57	-20.67			176.85	110.68	161.483	21.6	28.47			15.43	84.54	-148.109	13.58	8.93			-95.42	90.71	137.359	8.01	-38.45			-120.41	76.5	46.6586	11.44	-40.51			106.69	85.75	-98.6286	27.04	12.08			-73.21	94.78	113.734	21.63	8
		-161.18	76.78	44.9557	42.57	-20.67			176.85	110.68	-172.803	21.6	28.47			15.43	84.54	-122.394	13.58	8.93			-95.42	90.71	-171.213	8.01	-38.45			-120.41	76.5	72.3729	11.44	-40.51			106.69	85.75	-72.9143	27.04	12.08			106.69	85.75	-124.343	27.04	12.08
		-161.18	76.78	70.67	42.57	-20.67			176.85	110.68	-147.089	21.6	28.47			15.43	84.54	-45.2514	13.58	8.93			264.5	90.76	181.69	7.88	-37.72			-120.41	76.5	98.0871	11.44	-40.51			131.94	91.18	-103.017	-6.69	9.84			131.94	91.18	76.9829	-6.69	9.84
		96.12	82.37	71.3586	13.27	9.8			176.85	110.68	-121.374	21.6	28.47			15.43	84.54	-19.5371	13.58	8.93			-95.5	90.76	-152.596	7.88	-37.72			-120.41	76.5	-81.9129	11.44	-40.51			130.82	91.04	-102.071	-0.81	11.26			130.99	90.77	-142.259	-2.15	11.78
		96.18	82.3	78.5529	13.49	11.06			12.78	94.87	-93.3729	-1.91	22.32			15.43	84.54	31.8914	13.58	8.93			-95.5	90.76	-49.7386	7.88	-37.72			-120.41	76.5	-56.1986	11.44	-40.51			130.96	90.99	-109.203	-0.99	11.41			131	90.75	-142.289	-31.05	-21.1
		-83.8	98.07	35.5943	8.26	-32.5			12.78	94.87	112.341	-1.91	22.32			15.54	84.59	-166.696	12.95	8.42			-95.5	90.76	-24.0243	7.88	-37.72			-120.41	76.5	-30.4843	11.44	-40.51			130.96	90.99	-83.4886	-0.99	11.41			-44.63	85.02	84.1714	-21.66	-15.86
		-83.79	98.07	35.5843	12.41	11.27			192.84	264.77	106.01	-3.15	20.02			15.54	84.59	-140.981	12.95	8.42			-95.5	90.76	27.4043	7.88	-37.72			59.59	103.5	56.1986	-10.84	-1.72			130.99	90.77	-116.544	-2.15	11.78			-44.52	85.18	-28.8086	-24.68	-12.14
		-5.58	74.28	-144.499	-11.04	-0.58			-143.69	77.8	-53.3771	1.99	-14.64			15.54	84.59	-38.1243	12.95	8.42			-95.5	90.76	53.1186	7.88	-37.72			59.59	103.5	-123.801	-10.84	-1.72			130.99	90.77	-90.83	-2.15	11.78			-44.54	85.18	-28.8614	5.89	19.19
		174.34	105.78	18.7871	-3.18	0.32			106.58	113.85	116.456	-4.06	38.11			15.54	84.59	-12.41	12.95	8.42			-95.5	90.76	78.8329	7.88	-37.72			59.59	103.5	-98.0871	-10.84	-1.72			131	90.75	269.14	-31.05	-21.1			-82.31	91.45	109.847	-13.89	-29.68
		97.98	101.24	37.0529	12.29	21.93			27.11	110.38	-16.5614	14.11	19.4			15.54	84.59	141.876	12.95	8.42			-95.5	90.76	104.547	7.88	-37.72			59.59	103.5	-72.3729	-10.84	-1.72			131	90.75	-116.574	-31.05	-21.1			-110.52	90.6	-76.4529	6.97	42.71
		278.08	258.74	205.69	7.6	-20.62			28.17	111.16	-80.1043	5.94	12.87			15.49	84.53	141.889	-29.98	20.05			-95.5	90.76	130.261	7.88	-37.72			239.57	256.6	63.39	-10.41	-0.84			97.67	88.56	55.8386	-14.41	-29.31			70.27	88.78	99.4243	27.51	-0.46
		98.14	101.24	7.14857	16.44	24.05			-53.19	100.37	-33.6271	-15.62	-44.49			15.49	84.53	-166.683	-29.98	20.05			-95.5	90.76	155.976	7.88	-37.72			59.57	103.4	-90.8957	-10.41	-0.84			97.67	88.56	132.981	-14.41	-29.31			-104.83	114.78	-169.446	3.25	-28.16
		-81.77	78.8	-175.813	17.96	26.26			-53.19	100.37	-7.91286	-15.62	-44.49			15.49	84.53	-140.969	-29.98	20.05			264.54	90.67	270.32	3.09	6.6			59.57	103.4	-65.1814	-10.41	-0.84			97.67	88.56	-124.161	-14.41	-29.31			135.94	78.12	-151.81	-20.46	-30.55
		-170.69	83.59	-114.601	3.47	-4.01			126.54	78.29	-41.1214	7.44	-6.58			15.49	84.53	-38.1114	-29.98	20.05			-95.46	90.67	-63.9657	3.09	6.6			59.57	103.4	37.6757	-10.41	-0.84			97.66	88.57	-142.771	-14.57	-29.87			135.45	77.91	255.27	-20.73	-29.67
		189.5	263.52	357.48	-38.84	3.21			126.53	78.29	-41.1214	32.94	29.71			15.49	84.53	-12.3971	-29.98	20.05			-95.46	90.67	-38.2514	3.09	6.6			59.57	103.4	-142.324	-10.41	-0.84			97.66	88.57	37.2286	-14.57	-29.87			135.45	77.91	100.984	-20.73	-29.67
		9.5	96.48	100.337	-38.84	3.21			-53.45	100.87	62.5186	-16.35	-39.42			15.54	85.43	-143.606	-32.03	18.62			-95.46	90.67	-12.5371	3.09	6.6			59.65	103.44	-83.7586	-11.12	1.07			97.66	88.57	114.371	-14.57	-29.87			135.37	77.8	255.26	10.01	1.86
		189.5	263.52	357.46	4.88	-3.35			-53.45	100.87	165.376	-16.35	-39.42			15.54	85.43	-117.891	-32.03	18.62			-95.46	90.67	13.1771	3.09	6.6			59.65	103.44	44.8129	-11.12	1.07			-82.31	91.45	-121.581	-13.89	-29.68			135.37	77.8	100.974	10.01	1.86
		9.5	96.48	100.317	4.88	-3.35			126.29	259.04	3.89	-16.82	-38.38			15.54	85.43	-15.0343	-32.03	18.62			-95.46	90.67	64.6057	3.09	6.6			59.66	103.62	-87.9986	10.73	-34.2			-82.31	91.45	-44.4386	-13.89	-29.68			-44.36	101.29	-115.523	9.19	0.98
		-170.24	83.17	-15.8771	4.64	-1.57			-53.71	100.96	158.176	-16.82	-38.38			-164.69	94.28	0.347143	9.23	6.86			-95.46	90.67	141.749	3.09	6.6			239.65	76.23	323.78	9.65	-31.04			-82.31	91.45	84.1329	-13.89	-29.68			69.92	87.55	-147.153	-16.07	-2.72
		9.85	97.13	-42.8414	5.64	-0.96			15.43	84.54	-96.68	13.58	8.93			-164.69	94.28	26.0614	9.23	6.86			-95.46	90.67	167.463	3.09	6.6			-120.35	76.23	66.6371	9.65	-31.04			135.45	77.91	-156.159	-20.73	-29.67			117.03	98.25	-112.041	-4.41	-17.9
		9.85	97.13	-17.1271	5.64	-0.96			15.43	84.54	6.17714	13.58	8.93			-40.46	84.63	-155.206	0.95	31.93			-95.46	90.67	-166.823	3.09	6.6			-120.35	76.23	-61.9343	9.65	-31.04			135.37	77.8	-156.169	10.01	1.86			117.03	98.25	-112.041	15.38	20.87
		190.02	262.81	284.3	5.97	-0.62			15.54	84.59	13.3043	12.95	8.42			35.58	84.01	132.32	8.72	-1.51			-95.46	90.67	-141.109	3.09	6.6			235.75	266.99	176.22	-5.51	5.66			-109.97	90.92	105.027	-14.85	-6.04			20.52	87.16	79.4329	-39.49	-1.2
		10.02	97.19	-75.7	5.97	-0.62			15.49	84.53	13.3171	-29.98	20.05			35.58	84.01	-176.251	8.72	-1.51			-95.46	90.67	-115.394	3.09	6.6			55.75	93.01	-106.637	-5.51	5.66			69.98	87.74	69.9614	-16.73	-3.48			20.51	87.16	79.4329	1.81	-16.01
		10.1	97.32	-108.587	6.19	0.51			15.54	85.43	36.3943	-32.03	18.62			35.58	84.01	-99.1086	8.72	-1.51			84.49	89.42	-61.7957	2.93	6.72			55.75	93.01	-80.9229	-5.51	5.66			69.92	87.55	-172.867	-16.07	-2.72			-159.57	94.71	58.8329	-38.23	6.53
		10.1	97.32	-5.73	6.19	0.51			15.54	85.43	113.537	-32.03	18.62			35.58	84.01	-73.3943	8.72	-1.51			84.49	89.42	-36.0814	2.93	6.72			55.75	93.01	-55.2086	-5.51	5.66			20.52	87.16	28.0043	-39.49	-1.2			-159.53	94.7	58.7929	3.16	-9.1
		10.1	97.32	97.1271	6.19	0.51			-164.69	94.28	-153.939	9.23	6.86			-144.18	96.48	90.0671	-3.67	12.86			84.49	89.42	-10.3671	2.93	6.72			55.77	93.04	-47.9729	-5.5	5.2			20.51	87.16	28.0043	1.81	-16.01			4.6	120.06	105.584	32.15	31.07
		-168.69	95.54	104.657	-0.24	4.12			-164.69	94.28	51.7757	9.23	6.86			-143.96	96.61	-139.429	-8.89	13.08			84.49	89.42	15.3471	2.93	6.72			55.77	93.03	-40.7757	-5.44	4.92			-159.03	93.74	-6.83429	-41.1	2.86			4.6	120.06	-100.13	32.15	31.07
		-168.59	95.37	105.117	42.41	-3.06			-143.96	96.61	14.8571	-8.89	13.08			-143.98	96.55	-120.893	-9.94	13.99			84.49	89.42	41.0614	2.93	6.72			55.77	93.03	164.939	-5.44	4.92			-159.03	93.73	-6.83429	0.96	-12.84			4.6	120.06	-48.7014	32.15	31.07
		-168.3	95.1	108.513	1.11	3.77			-143.96	96.61	92	-8.89	13.08			167.93	73.55	137.373	24.31	6.37			84.49	89.42	66.7757	2.93	6.72			55.79	93.07	-52.11	19.27	-31.37			-176.01	60.91	39.4514	42.01	16.4			163.83	87.58	-171.503	17.2	28.92
		80.3	99.35	29.7514	-18.66	21.86			-143.98	96.55	33.3929	-9.94	13.99			167.93	73.55	163.087	24.31	6.37			84.49	89.42	92.49	2.93	6.72			55.79	93.07	-26.3957	19.27	-31.37			-175.64	60.7	-42.2886	17.28	24.62			-43.5	68.51	99.19	-5.73	9.01
		103.03	92.61	173.11	-7.28	-13.57			-143.98	96.55	84.8214	-9.94	13.99			167.85	73.6	118.859	25.99	8.34			84.49	89.42	118.204	2.93	6.72			55.79	93.07	76.4614	19.27	-31.37			-66.22	93.92	-44.82	19.53	6.29			27.61	61.19	173.08	-24.13	21.75
		103.03	92.61	-161.176	-7.28	-13.57			-143.98	96.55	-146.607	-9.94	13.99			167.85	73.6	144.573	25.99	8.34			84.49	89.42	143.919	2.93	6.72			55.79	93.07	102.176	19.27	-31.37			-83.31	99.21	-110.454	-4.22	-40.66			-157.83	145.85	-80.5057	44.31	-19.41
		103.05	92.61	-168.503	-7.69	-13.51			167.93	73.55	-145.484	24.31	6.37			167.85	73.6	-163.999	25.99	8.34			84.49	89.42	-113.224	2.93	6.72			55.79	93.07	-52.11	-5.44	5.79			-83.31	99.21	-84.74	-4.22	-40.66			-157.26	145.97	-42.83	8.98	-1.39
		103.05	92.61	-142.789	-7.69	-13.51			167.85	73.6	170.287	25.99	8.34			167.79	73.59	100.347	27.6	9.93			264.45	270.44	356.75	3.15	6.06			55.79	93.07	-26.3957	-5.44	5.79			-83.31	99.21	-59.0257	-4.22	-40.66			-157.22	145.99	148.534	-26.32	15.7
		-158.54	93.52	131.371	4.86	7.2			167.79	73.59	23.2043	27.6	9.93			167.79	73.59	-156.796	27.6	9.93			84.45	89.56	-157.536	3.15	6.06			55.79	93.07	76.4614	-5.44	5.79			-82.79	98.81	-91.9629	-2.56	-41.29			22.33	34.03	-61.0414	7.4	3.75
		-158.62	93.68	-136.211	8.1	9.5			167.79	73.59	126.061	27.6	9.93			167.79	73.48	82.5229	27.93	12.03			84.45	89.56	-106.107	3.15	6.06			55.79	93.07	102.176	-5.44	5.79			-136.79	66.49	6.33857	-5.52	12.95			-156.92	147.18	75.3986	44.27	-5.33
		-46.22	37.13	6.94857	15.21	8.15			167.79	73.59	-105.367	27.6	9.93			167.79	73.48	-174.62	27.93	12.03			84.45	89.56	-80.3929	3.15	6.06			-124.31	86.94	-90.8371	19.48	-30.72			-136.77	66.46	6.29857	25.96	-16.65			-156.92	147.18	-53.1729	44.27	-5.33
		-46.22	37.13	135.52	15.21	8.15			167.79	73.48	-97.4771	27.93	12.03			167.72	73.72	89.19	30.91	10.89			84.45	89.56	-28.9643	3.15	6.06			-124.31	86.93	-90.8371	-6.11	5.58			128.27	92.12	91.4829	13.95	19.87			-156.8	147.2	75.5286	3.81	12.6
		133.2	141.8	160.194	23.58	23.53			167.72	73.72	166.333	30.91	10.89			167.72	73.72	114.904	30.91	10.89			84.45	89.56	-3.25	3.15	6.06			235.66	86.89	287.69	-6.17	6.31			128.27	92.12	117.197	13.95	19.87			-156.8	147.2	-53.0429	3.81	12.6
		133.2	141.8	-71.2343	23.58	23.53			167.72	73.72	-167.953	30.91	10.89			167.72	73.72	-39.3814	30.91	10.89			84.45	89.56	22.4643	3.15	6.06			-124.34	86.89	-98.0243	-6.17	6.31			128.27	92.12	168.626	13.95	19.87			23.37	32.95	-101.46	-34.59	31.68
		133.2	141.8	57.3371	23.58	23.53			167.72	73.72	-142.239	30.91	10.89			167.72	73.72	-13.6671	30.91	10.89			84.45	89.56	48.1786	3.15	6.06			235.61	86.89	280.51	-6.11	6.18			117.15	104.67	-156.681	13.77	43.14			-82.79	98.81	-66.2486	-2.56	-41.29
		132.41	142.36	-49.9214	27.54	31.35			167.89	73.47	-134.556	31.78	15.39			167.89	73.47	-83.1271	31.78	15.39			84.45	89.56	125.321	3.15	6.06			-124.39	86.89	-130.919	-6.11	6.18			117.14	104.68	-156.691	-6.02	3.52			-136.79	66.49	57.7671	-5.52	12.95
		125.11	95.12	-31.7143	9.82	-8.94			16.01	85.27	-4.55143	-1.85	-23.1			167.89	73.47	-31.6986	31.78	15.39			84.45	89.56	151.036	3.15	6.06			-124.39	86.89	-105.204	-6.11	6.18			91.19	86.23	-83.75	2.97	-10.1			-136.79	66.49	83.4814	-5.52	12.95
		125.22	94.1	-155.911	38.31	27.74			16.01	85.27	21.1629	-1.85	-23.1			167.89	73.47	-5.98429	31.78	15.39			264.5	270.34	3.88	2.49	5.61			-124.39	86.9	-138.069	-6.05	6.42			-88.38	93.17	-143.604	3.74	-12.73			-136.77	66.46	57.7271	25.96	-16.65
		125.22	94.1	-130.197	38.31	27.74			16.01	85.27	124.02	-1.85	-23.1			167.89	73.47	71.1586	31.78	15.39			84.5	89.66	-150.406	2.49	5.61			-124.39	86.9	-112.354	-6.05	6.42			-85.11	88.28	59.9229	-7.91	-39.49			-136.77	66.46	83.4414	25.96	-16.65
		125.22	94.1	-104.483	38.31	27.74			16.06	85.33	2.54429	-1.67	-22.7			167.89	73.47	122.587	31.78	15.39			84.5	89.66	-21.8343	2.49	5.61			-124.44	86.89	-119.556	-6.05	6.31			95.84	88.39	144.249	0.37	-0.92			8.26	68.23	-145.503	38.95	-2.88
		125.22	94.11	-155.911	13.58	-9.37			16.06	85.33	28.2586	-1.67	-22.7			16.01	85.27	-107.409	-1.85	-23.1			84.5	89.66	3.88	2.49	5.61			-124.44	86.89	-93.8414	-6.05	6.31			-174.17	112.31	145.334	-18.35	29.15			-85.11	88.28	111.351	-7.91	-39.49
		125.22	94.11	-130.197	13.58	-9.37			16.06	85.33	105.401	-1.67	-22.7			280.3	256.43	71.99	-11.07	18.03			84.5	89.66	29.5943	2.49	5.61			-124.44	86.89	-42.4129	-6.05	6.31			-174.17	112.31	-111.809	-18.35	29.15			-85.11	88.28	162.78	-7.91	-39.49
		125.22	94.11	-104.483	13.58	-9.37			16.36	85.39	-78.9129	-2.61	-20.53			100.3	103.57	-30.8671	-11.07	18.03			84.5	89.66	132.451	2.49	5.61			-173.44	93.86	33.2614	37.34	-36.46			-174.07	112.28	-104.547	-15.2	28.63			-85.11	88.28	-171.506	-7.91	-39.49
		125.23	94.13	-137.386	13.82	-10.22			16.48	85.45	133.881	-2.72	-20.82			100.3	103.57	20.5614	-11.07	18.03			84.5	89.66	158.166	2.49	5.61			-173.45	93.86	33.2614	-6.39	-30.72			62.59	79.46	52.29	8.93	16.52			95.84	88.39	92.82	0.37	-0.92
		305.53	85.81	313.02	-8.05	-50.3			16.48	85.45	-97.5471	-2.72	-20.82			280.32	256.49	27.74	-10.37	19.85			94.4	82.03	-26.5571	-6.01	-2.32			-173.38	93.82	96.0071	36.94	-34.75			61.83	79.49	56.7286	9.45	15.08			57.63	79.41	80.3486	10.89	35.05
		83.93	80.39	12.84	-2.61	4.72			16.48	85.45	-71.8329	-2.72	-20.82			100.32	103.51	-23.6886	-10.37	19.85			94.4	82.03	179.157	-6.01	-2.32			-173.38	93.82	-161.136	36.94	-34.75			50.51	259.98	-1.19	10.03	8.34			103.23	64.61	-60.5314	-9.67	-17.88
		83.93	80.39	64.2686	-2.61	4.72			16.47	85.55	12.4143	-2.64	-20.19			100.32	103.51	79.1686	-10.37	19.85			94.4	82.03	-155.129	-6.01	-2.32			-173.38	93.82	-135.421	36.94	-34.75			-129.49	100.02	-155.476	10.03	8.34			103.92	64.95	155.146	-4.35	-5.93
		83.93	80.39	-12.8743	-2.61	4.72			16.47	85.55	89.5571	-2.64	-20.19			100.33	103.47	86.2829	-10.67	21.95			94.4	82.03	-129.414	-6.01	-2.32			-173.29	93.93	107.374	36.64	-33.18			-129.49	100.02	127.381	10.03	8.34			103.91	64.95	155.153	5.54	36.94
		-153.31	92.13	150.583	38.74	9.34			100.3	103.57	97.7043	-11.07	18.03			100.33	103.47	111.997	-10.67	21.95			-85.2	98.57	19.4843	-7.23	-3.44			-173.29	93.93	-124.054	36.64	-33.18			-60.69	93.24	-109.341	-1.92	1.98			-3.13	64.42	73.9429	-41.76	-1.11
		-153.26	92.14	150.583	-0.84	29.05			-107.78	100.08	-123.437	-9.71	4.42			100.33	103.47	137.711	-10.67	21.95			-85.2	98.57	122.341	-7.23	-3.44			-173.29	93.93	-98.34	36.64	-33.18			113.51	89.15	151.084	12.92	29.95			-3.14	64.42	73.9429	2.78	1.39
		-153.45	92.17	-98.6543	-0.3	28.6			-107.78	100.08	56.5629	-9.71	4.42			100.33	103.47	-170.86	-10.67	21.95			-85.2	98.57	-160.516	-7.23	-3.44			-173.29	93.93	-21.1971	36.64	-33.18			113.51	89.15	-157.487	12.92	29.95			32.91	87.52	4.03714	3.21	13.72
		82.77	86.72	130.261	-27.11	-11.73			-174.18	89.06	172.73	34.91	-20.32			100.33	103.47	-93.7171	-10.67	21.95			-85.2	98.57	-134.801	-7.23	-3.44			-173.29	93.93	30.2314	36.64	-33.18			113.51	89.15	-131.773	12.92	29.95			-174.17	112.31	-86.0943	-18.35	29.15
		-97.26	92.97	-151.716	-27.66	-9.54			5.79	90.49	-77.3771	23.44	-20.91			100.33	103.47	-16.5743	-10.67	21.95			-85.2	98.57	-83.3729	-7.23	-3.44			-173.29	93.93	107.374	-7.09	-27.42			108.95	261.51	177.14	-13.78	-14.85			-174.07	112.28	-78.8329	-15.2	28.63
		82.81	87.39	128.891	-28.57	-7.91			5.83	90.46	-70.1129	22.64	-20.8			5.82	270.94	172.73	34.91	-20.32			-85.25	98.59	-142.001	-7.57	-1.55			-173.29	93.93	-124.054	-7.09	-27.42			-71.05	98.49	22.8543	-13.78	-14.85			61.83	79.49	-97.5571	9.45	15.08
		82.69	88.01	-48.1643	-29.5	-5.67			5.83	90.46	7.03	22.64	-20.8			-174.18	89.06	69.8729	34.91	-20.32			-85.25	98.59	-116.287	-7.57	-1.55			-173.29	93.93	-98.34	-7.09	-27.42			-71.05	98.49	48.5686	-13.78	-14.85			61.55	79.73	-30.1943	-3.5	15
		82.68	88.02	-48.1643	-35.14	38.05			5.83	90.46	109.887	22.64	-20.8			-174.18	89.06	95.5871	34.91	-20.32			-85.25	98.59	-90.5729	-7.57	-1.55			-173.29	93.93	-21.1971	-7.09	-27.42			-71.05	98.49	74.2829	-13.78	-14.85			61.55	79.73	98.3771	-3.5	15
		82.58	88.69	108.861	-34.66	39.81			5.83	90.43	91.3886	22.7	-20.97			-174.18	89.06	-110.127	34.91	-20.32			-85.25	98.59	-64.8586	-7.57	-1.55			-173.29	93.93	30.2314	-7.09	-27.42			-71.05	98.49	125.711	-13.78	-14.85			61.57	79.72	-30.2014	17.1	-24.63
		161.83	101.95	-162.676	18.18	21.3			5.83	90.43	117.103	22.7	-20.97			-174.18	89.06	-84.4129	34.91	-20.32			94.76	81.41	116.297	-4.26	42.12			6.74	86.11	-177.377	-7.3	-26.66			-71.05	98.49	-131.431	-13.78	-14.85			61.57	79.72	98.37	17.1	-24.63
		161.88	101.95	-155.516	19.46	20.17			5.83	90.43	-88.6114	22.7	-20.97			-174.18	89.06	-58.6986	34.91	-20.32			94.76	81.41	142.011	-4.26	42.12			6.74	86.11	-151.663	-7.3	-26.66			-71.05	98.49	-105.717	-13.78	-14.85			-106.94	110.61	-179.646	8.19	17.73
		161.97	101.93	148.637	-17.8	4.07			5.83	90.43	-62.8971	22.7	-20.97			99.22	58.05	345.93	33.56	2.43			94.76	81.41	167.726	-4.26	42.12			6.74	86.11	-125.949	-7.3	-26.66			-71.05	98.49	-54.2886	-13.78	-14.85			-106.93	110.6	-179.616	20.63	-24.27
		162.04	101.91	-24.3029	-15.64	2.96			5.84	90.46	-81.4129	22.74	-21.12			99.22	58.05	63.0729	33.56	2.43			-0.8	99.9	-19.5571	24.7	-13.28			6.74	86.11	-100.234	-7.3	-26.66			-149.18	98.9	86.3429	27.3	-1.4			-107	110.6	-172.413	22	-26.43
		162.04	101.91	129.983	-15.64	2.96			5.84	90.46	21.4443	22.74	-21.12			99.22	58.05	88.7871	33.56	2.43			-0.8	99.9	6.15714	24.7	-13.28			-173.25	93.87	-87.0129	-7.48	-26.06			-149.18	98.9	112.057	27.3	-1.4			79.49	84.69	57.3557	-8.56	40.16
		162.04	101.91	155.697	-15.64	2.96			5.84	90.46	98.5871	22.74	-21.12			99.22	58.05	-168.356	33.56	2.43			-0.8	99.9	57.5857	24.7	-13.28			-173.25	93.87	-9.87	-7.48	-26.06			178.62	92.85	119.334	-9.04	1.38			-129.49	100.02	-129.761	10.03	8.34
		161.97	101.79	137.009	-14.67	2.69			5.86	90.43	-74.2229	22.03	-21.6			99.26	58.17	-32.7329	34.68	9.32			-0.8	99.9	134.729	24.7	-13.28			-173.25	93.87	15.8443	-7.48	-26.06			-1.35	87.14	155.526	-8.58	3.21			-99.4	87.2	-89.7971	0.15	-4.64
		161.93	101.73	118.323	-13.55	1.83			5.86	90.43	105.777	22.03	-21.6			99.14	58.36	-146.816	37.93	23.01			178.91	260.09	190.37	-16.87	-13.3			-173.25	93.87	92.9871	-7.48	-26.06			178.59	92.93	134.994	-8.36	4.69			119.58	86.64	131.92	1.15	1.88
		118.7	84.74	-25.0271	-16.42	-12.37			5.85	90.43	-74.2229	-21.69	-17.48			99.14	58.36	-43.9586	37.93	23.01			-1.09	99.91	61.7986	-16.87	-13.3			-173.25	93.87	118.701	-7.48	-26.06			-1.42	86.97	140.659	-7.53	3.3			-104	86.05	36.1729	-17.83	12.89
		118.7	84.74	0.687143	-16.42	-12.37			5.85	90.43	105.777	-21.69	-17.48			99.14	58.36	-18.2443	37.93	23.01			-1.09	99.91	164.656	-16.87	-13.3			-173.25	93.87	144.416	-7.48	-26.06			-1.49	86.87	159.156	-6.47	3.28			-104	86.05	61.8871	-17.83	12.89
		118.7	84.74	52.1157	-16.42	-12.37			5.87	90.44	113.004	-21.61	-17.87			96.14	255.71	260.31	-25.79	3.73			-1.09	99.91	-15.3443	-16.87	-13.3			-173.19	93.87	8.71429	-8.51	-25.43			-1.23	86.83	166.366	-4.87	4.39			-103.96	86.01	36.2071	-7.92	-30.91
		119.2	84.76	124.831	-19.22	-14			-80.92	122.62	-97.2243	25.04	-36.89			-83.86	104.29	106.024	-25.79	3.73			178.91	260.09	190.37	26.83	-12.5			-173.19	93.87	111.571	-8.51	-25.43			-1.26	86.83	162.956	-3.65	3.07			-103.96	86.01	61.9214	-7.92	-30.91
		119.18	84.95	124.971	1.5	25.65			99.17	57.58	104.334	26.61	-30.08			-83.86	104.29	-176.833	-25.79	3.73			-1.09	99.91	61.7986	26.83	-12.5			-173.19	93.87	137.286	-8.51	-25.43			-1.24	86.99	148.346	-4.69	2.55			113.58	89.72	-127.447	11.83	30.55
		107.12	82.01	-141.089	37.22	11.07			99.17	57.58	-75.6657	26.61	-30.08			95.65	255.27	276.26	-19.56	-38.72			-1.09	99.91	164.656	26.83	-12.5			6.88	266.12	284.39	-8.83	-24.79			-1.23	86.65	159.233	-2.56	3.35			-98.23	85.52	66.2229	11.06	10.69
		107.12	82.01	-141.089	24.77	-31.05			99.26	57.78	350.07	29.75	-16.98			-84.35	104.73	-160.883	-19.56	-38.72			-1.09	99.91	-15.3443	26.83	-12.5			-173.12	93.88	130.104	-8.83	-24.79			-1.31	86.53	-156.636	-2.2	3.1			-98.23	85.52	-113.777	11.06	10.69
		106.4	81.96	-55.0957	39.25	6.57			99.22	58.05	11.6443	33.56	2.43			-84.35	104.73	-135.169	-19.56	-38.72			177.8	77.48	-171.427	3.72	-19.84			-173.12	93.88	155.819	-8.83	-24.79			-1.31	86.53	151.936	-2.2	3.1			-102.7	95.69	-115.594	-9.64	34.49
		106.4	81.96	-3.66714	39.25	6.57			99.22	58.05	-116.927	33.56	2.43			95.64	75.41	-49.0443	-9.81	-34.61			177.8	77.48	-145.713	3.72	-19.84			-173.12	93.88	-152.753	-8.83	-24.79			178.7	93.46	156.646	42.34	3.96			-102.35	81.39	73.8586	-2.17	-46.42
		106.38	81.97	-55.0957	26.9	-35.34			99.22	58.05	-91.2129	33.56	2.43			-84.24	104.14	20.3243	9.67	10.66			177.8	77.48	-94.2843	3.72	-19.84			-173.12	93.88	-127.039	-8.83	-24.79			178.53	93.65	133.994	43.43	1.41			-102.35	81.39	99.5729	-2.17	-46.42
		106.38	81.97	-3.66714	26.9	-35.34			99.26	58.17	-109.876	34.68	9.32			95.65	76.15	-19.1771	41.49	17.56			177.8	77.48	-68.57	3.72	-19.84			-173.12	93.88	-101.324	-8.83	-24.79			358.56	86.25	185.62	0.16	0.77			-149.24	98.52	138.837	24.31	4.01
		-76.23	98.71	43.8571	6.3	-43.95			99.26	58.17	-7.01857	34.68	9.32			95.65	76.15	32.2514	41.49	17.56			177.8	77.48	-42.8557	3.72	-19.84			6.97	266.1	277.26	-8.99	-24.17			48.6	82.39	-139.367	-0.4	0.47			-149.24	98.55	138.837	-12.78	27.07
		-76.35	98.66	161.233	1.16	-44.25			99.26	58.17	18.6957	34.68	9.32			95.65	76.15	109.394	41.49	17.56			177.8	77.48	-17.1414	3.72	-19.84			-173.03	93.9	122.974	-8.99	-24.17			48.6	82.39	-113.653	-0.4	0.47			-73.42	86.75	-143.263	3.02	-5.46
		-76.35	98.66	-121.624	1.16	-44.25			-83.86	104.29	-125.404	-25.79	3.73			95.65	76.15	135.109	41.49	17.56			177.68	77.39	170.11	5.5	-20.91			-173.03	93.9	148.689	-8.99	-24.17			48.6	82.39	117.776	-0.4	0.47			165.94	91.65	153.426	-34.81	0.85
		41.68	113.93	-161.171	5.9	-28.2			-84.35	104.73	-58.0257	-19.56	-38.72			-19.02	91.6	162.344	-25	-16.28			177.68	77.39	-164.176	5.5	-20.91			-173.03	93.9	174.403	-8.99	-24.17			48.69	82.29	-132.251	-0.98	0.84			178.62	92.85	145.049	-9.04	1.38
		254.82	266.13	59.66	-23.03	35.14			-84.38	104.64	-72.3729	-13.05	-35.94			-19.02	91.6	-94.7986	-25	-16.28			177.68	77.39	-112.747	5.5	-20.91			-173.03	93.9	-134.169	-8.99	-24.17			-7.71	58.25	100.3	29.59	39.26			-1.35	87.14	-153.046	-8.58	3.21
		74.82	93.87	-94.6257	-23.03	35.14			-84.38	104.64	30.4843	-13.05	-35.94			-19.02	91.6	-69.0843	-25	-16.28			177.68	77.39	-87.0329	5.5	-20.91			6.97	266.08	90.05	-9.07	-23.92			-7.71	58.25	-131.129	29.59	39.26			358.51	86.87	184.87	-6.47	3.28
		74.82	93.87	136.803	-23.03	35.14			95.64	75.41	79.5271	-9.81	-34.61			-19.02	91.6	-17.6557	-25	-16.28			177.68	77.39	-61.3186	5.5	-20.91			-173.03	93.92	-12.8071	-9.07	-23.92			-1.14	89.14	-172.547	12.23	-3.85			-1.47	86.37	-108.384	-0.88	2.34
		74.82	93.87	-146.054	-23.03	35.14			-84.34	104.61	23.3186	-2.47	9.28			-19.02	91.6	85.2014	-25	-16.28			177.68	77.39	-35.6043	5.5	-20.91			-173.03	93.92	90.05	-9.07	-23.92			-1	88.95	147.279	13.09	-4.19			178.53	93.65	82.5657	43.43	1.41
		74.84	93.97	115.497	-20.63	34.45			-84.34	104.61	-130.967	-2.47	9.28			160.98	88.4	50.64	-24.3	-16.57			177.68	77.39	-9.89	5.5	-20.91			-173.03	93.92	141.479	-9.07	-23.92			-1.27	85.78	118.984	-4.79	-4.63			-162.06	87.42	94.4729	34.09	-12.91
		254.8	85.86	278.48	-6.38	-13.03			-84.34	104.61	-79.5386	-2.47	9.28			160.98	88.4	76.3543	-24.3	-16.57			177.68	77.39	41.5386	5.5	-20.91			-173.03	93.92	167.193	-9.07	-23.92			-55.08	72.07	58.5814	-23.37	-33.71			17.94	92.7	-113.051	33.27	-11.37
		153.15	95.1	115.781	2.76	12.04			-84.33	104.41	-112.451	0.79	9.74			160.98	88.4	-155.074	-24.3	-16.57			177.68	77.39	67.2529	5.5	-20.91			-173.03	93.92	-167.093	-9.07	-23.92			-55.08	72.07	84.2957	-23.37	-33.71			17.96	92.7	-113.041	-8.01	2.6
		44.07	103.12	152.457	6.4	-1.2			-84.33	104.41	-86.7371	0.79	9.74			161.01	88.34	57.8529	-23.86	-17.04			177.71	77.4	280.15	7.28	-22.2			-173.03	93.92	-141.379	-9.07	-23.92			-55.08	72.07	110.01	-23.37	-33.71			48.69	82.29	356.32	-0.98	0.84
		44.43	105.07	-48.0671	24.42	-6.54			-84.33	104.41	-61.0229	0.79	9.74			161.01	88.34	-173.576	-23.86	-17.04			177.71	77.4	-54.1357	7.28	-22.2			-173.06	93.93	5.78	-9.37	-23.55			32.9	72	-104.294	-42.24	19.23			48.67	82.35	54.8857	-1.63	1.03
		-15.77	94.56	-78.1029	8.19	0.39			-84.18	104.17	-49.6471	6.6	10.12			161.01	88.34	-147.861	-23.86	-17.04			177.71	77.4	-2.70714	7.28	-22.2			-173.06	93.93	82.9229	-9.37	-23.55			94.35	81.7	204.9	9.95	31.96			-131.29	97.74	-142.299	24.48	-31.8
		-15.71	94.52	-92.4729	8.89	2.24			-84.36	104	57.3414	8.38	-32.07			161.09	88.29	167.899	-24.12	-17.42			177.71	77.4	48.7214	7.28	-22.2			-173.06	93.93	134.351	-9.37	-23.55			93.94	82.37	69.9657	7.62	34.52			-7.71	58.25	-2.55714	29.59	39.26
		150.39	70.63	-46.3157	12.08	4.62			-84.36	104	57.3314	15.82	11.62			161.09	88.29	-166.387	-24.12	-17.42			177.71	77.4	177.293	7.28	-22.2			-173.04	93.89	-34.2886	33.99	-28.81			-86.69	96.64	-107.817	4.24	36.72			-7.71	58.25	23.1571	29.59	39.26
		150.27	70.57	325.26	9.39	-1.36			-84.06	103.94	47.7786	28.61	15.97			161.2	88.23	-23.4543	-23.09	-17.79			-2.29	102.81	-107.407	7.8	-23.27			-173.04	93.89	119.997	33.99	-28.81			-86.69	96.63	-107.817	0.94	-6.96			-1.14	89.14	-121.119	12.23	-3.85
		149.97	70.61	-121.733	0.82	-14.53			-83.98	104.22	-113.474	31.17	16.95			161.2	88.22	-23.4543	19	-3.76			-2.29	102.81	-30.2643	7.8	-23.27			-173.04	93.89	145.711	33.99	-28.81			-177.27	96.76	-30.3271	5.8	19.64			-1.05	88.88	-128.314	13.52	-3.74
		149.97	70.61	6.83857	0.82	-14.53			-83.98	104.22	40.8114	31.17	16.95			161.42	88.15	133.986	20.48	-3.43			-2.29	102.81	-4.55	7.8	-23.27			-173.04	93.89	171.426	33.99	-28.81			-118.11	91.88	-155.567	7.25	-21.51			358.66	85.34	263.66	3.79	-10.79
		149.88	70.64	-128.756	-1.05	-17.89			-83.98	104.22	66.5257	31.17	16.95			161.46	88.08	71.34	-20.52	-17.39			-2.29	102.81	21.1643	7.8	-23.27			-129.9	82.67	-151.304	22.33	-13.66			-118.11	91.88	-129.853	7.25	-21.51			17.04	88.84	-106.267	-12.6	3.18
		149.88	70.64	25.53	-1.05	-17.89			95.65	76.15	160.823	41.49	17.56			161.46	88.08	97.0543	-20.52	-17.39			-2.29	102.81	46.8786	7.8	-23.27			230.12	82.71	77.13	21.58	-11.08			-118.09	91.86	-155.559	-13.45	18.21			16.92	87.97	80.6429	-9.41	3.48
		-144.92	100.44	-10.7957	2.93	-15.67			176.33	95.55	121.157	4.41	-17.4			161.46	88.08	122.769	-20.52	-17.39			177.53	77	166.093	8.69	-24.2			230.06	82.67	77.1	-5.5	23.62			-118.09	91.86	-129.844	-13.45	18.21			16.92	87.97	-99.3571	-9.41	3.48
		157.49	85.52	-111.627	41.18	-0.71			176.31	95.54	102.597	5.31	-16.96			161.46	88.08	45.6257	-20.52	-17.39			321.75	82.01	283.04	20.87	-0.64			-129.94	82.67	-77.1857	-5.5	23.62			88.92	76.51	30.5729	-0.76	-40.46			196.99	271	7.55	24.06	-15.3
		157.66	85.27	-119.311	40.99	-2.03			176.3	95.54	32.5614	5.41	-16.55			161.1	88.31	-8.43714	-19.35	-10.31			-38.25	82.01	51.6114	20.87	-0.64			-129.94	82.67	-51.4714	-5.5	23.62			-120.17	87.69	159.613	4.62	-5.43			16.99	89	-146.736	24.06	-15.3
		157.67	85.31	-119.241	0.57	-20.15			176.3	95.54	109.704	5.41	-16.55			161.1	88.31	171.563	-19.35	-10.31			-38.25	82.01	154.469	20.87	-0.64			230.06	82.73	191.36	21.68	-11.29			-120.33	63.73	-99.0014	-14.63	-15.43			16.99	89	110.407	24.06	-15.3
		10.88	94.38	179.147	4.6	-2.22			176.3	95.52	91.11	6.32	-16.99			161.1	88.31	-162.723	-19.35	-10.31			-38.25	82.01	-179.817	20.87	-0.64			-129.94	82.73	-117.211	21.68	-11.29			-136.65	82.98	178.904	-23.02	13.22			17.01	89.06	110.354	-18.09	-1.94
		130.53	90.67	248.15	7.78	17.4			176.28	95.51	98.26	6.49	-16.62			161.1	88.31	171.563	22.73	3.7			-38.25	82.01	-102.674	20.87	-0.64			-129.94	82.73	-65.7829	21.68	-11.29			128.69	105.47	-119.573	33.31	31.46			17.01	89.06	-172.503	-18.09	-1.94
		130.53	90.67	-86.1357	7.78	17.4			176.31	95.48	-100.307	6.58	-16.18			161.1	88.31	-8.43714	22.73	3.7			-38.3	82.04	-161.333	21.53	-0.3			-129.94	82.73	88.5029	21.68	-11.29			128.69	105.47	-93.8586	33.31	31.46			17.01	89.06	-146.789	-18.09	-1.94
		130.53	90.67	-34.7071	7.78	17.4			176.31	95.48	-74.5929	6.58	-16.18			161.07	88.15	105.037	24.27	4.83			-38.3	82.04	-84.19	21.53	-0.3			-129.94	82.73	114.217	21.68	-11.29			-4.53	98.64	39.2043	18.12	1.46			94.24	81.82	186.4	10.99	33.51
		130.61	90.8	138.18	7.87	17.17			176.32	95.49	-93.1771	7.68	-15.64			161.07	88.15	130.751	24.27	4.83			-38.3	82.04	-58.4757	21.53	-0.3			-129.94	82.73	139.931	21.68	-11.29			-4.53	98.64	142.061	18.12	1.46			94.24	81.82	109.257	10.99	33.51
		130.61	90.8	-41.82	7.87	17.17			176.32	95.49	112.537	7.68	-15.64			28.13	266.84	353.72	-23.17	-12.8			-38.3	82.04	18.6671	21.53	-0.3			111.69	104.02	57.5529	-5.82	12.98			-81.84	88.87	132.121	10	18.25			-86.06	97.63	84.32	3.52	-9.18
		130.7	90.87	-114.563	8.98	13.77			176.3	95.5	82.53	8.96	-14.14			-151.87	93.16	-160.566	-23.17	-12.8			-38.3	82.04	70.0957	21.53	-0.3			111.69	104.02	83.2671	-5.82	12.98			-81.64	88.91	99.3443	9.53	19.19			-86.69	96.64	97.8971	4.24	36.72
		130.82	90.9	-121.694	9.45	13.38			176.3	95.5	108.244	8.96	-14.14			-151.87	93.16	-134.851	-23.17	-12.8			-38.46	82.01	165.683	22.82	0.07			111.69	104.02	108.981	-5.82	12.98			-81.64	88.91	125.059	9.53	19.19			-86.69	96.63	97.8971	0.94	-6.96
		59.6	101.25	104.634	-21.85	36.07			340.98	91.6	136.63	-25	-16.28			-151.87	93.16	-31.9943	-23.17	-12.8			-38.46	82.01	-168.603	22.82	0.07			291.47	255.9	303.26	-1.39	14.08			99.41	88.35	-151.906	3.63	38.91			61.89	268.12	307.29	7.25	-21.51
		-19.33	100.3	-124.423	-29.26	-5.93			-19.02	91.6	-171.941	-25	-16.28			-151.87	93.16	19.4343	-23.17	-12.8			-38.46	82.01	-91.46	22.82	0.07			111.38	104.07	41.8429	4.25	15.37			100.05	89.32	115.997	4.51	44.45			-118.09	91.86	127.299	-13.45	18.21
		-19.24	100.33	-2.93857	-27.51	-6.8			-19.02	91.6	-43.37	-25	-16.28			-151.9	93.16	12.2029	-22.66	-12.97			-38.46	82.01	62.8257	22.82	0.07			111.38	104.07	144.7	4.25	15.37			100.05	89.32	167.426	4.51	44.45			172.61	87.6	73.7657	-28.82	-0.53
		-19.17	100.32	-42.8743	-24.6	-9			-19.02	91.6	8.05857	-25	-16.28			-151.9	93.16	37.9171	-22.66	-12.97			-38.92	81.87	-124.224	25.02	0.06			111.38	104.07	-163.871	4.25	15.37			99.85	88.84	2.34286	-4.29	1.38			172.72	87.93	-21.6043	-29.56	-2.05
		160.88	79.68	-129.986	-23.35	-10.05			341.09	271.71	116.47	-24.12	-17.42			-151.9	93.16	-167.797	-22.66	-12.97			-38.92	81.87	-21.3671	25.02	0.06			111.38	104.07	-138.157	4.25	15.37			99.85	88.84	156.629	-4.29	1.38			-121.7	103.14	-91.7329	1.61	-5.71
		47.25	62.34	59.8414	-28.55	26.99			161.2	88.23	79.4029	-23.09	-17.79			-151.9	93.16	-142.083	-22.66	-12.97			-38.92	81.87	4.34714	25.02	0.06			111.38	104.07	-112.443	4.25	15.37			100.09	89.24	-144.371	-5.4	3.04			58.23	75.42	109.173	-19.11	38.24
		47.25	62.34	-120.159	-28.55	26.99			161.2	88.23	-100.597	-23.09	-17.79			310.6	77.37	235.27	10.6	-7.49			158.4	84.73	-2.33143	-16.04	-9.44			291.22	256.02	48.88	5.89	17.06			100.08	89.22	-144.361	2.2	46.7			57.27	76.32	-82.4957	3.98	-4
		48.76	61.97	11.8943	8.39	-10.13			161.2	88.23	-74.8829	-23.09	-17.79			-49.4	77.37	29.5557	10.6	-7.49			158.4	84.73	126.24	-16.04	-9.44			111.22	103.98	-53.9771	5.89	17.06			-75.81	56.04	-122.884	-16.77	-28.18			239.83	87.69	82.47	4.62	-5.43
		172.98	85.45	34.8671	-0.59	8.71			161.2	88.22	79.4029	19	-3.76			-49.55	77.28	41.0357	-17.38	-38.19			158.4	84.73	151.954	-16.04	-9.44			-46.4	88.51	-95.7971	-1.07	-19.89			39.9	267.18	63.33	31.65	-27.13			59.96	116.08	17.8471	2.32	-39.6
		173.14	85.92	156.233	0.29	8.3			161.2	88.22	-100.597	19	-3.76			-49.55	77.28	66.75	-17.38	-38.19			158.4	84.73	-156.617	-16.04	-9.44			-46.4	88.51	-70.0829	-1.07	-19.89			-140.1	92.82	-39.5271	31.65	-27.13			-119.95	64.43	-20.9957	-25.33	14.92
		173.14	85.92	27.6614	0.29	8.3			161.2	88.22	-74.8829	19	-3.76			-49.55	77.28	92.4643	-17.38	-38.19			158.4	84.73	-130.903	-16.04	-9.44			-46.4	88.51	-44.3686	-1.07	-19.89			-140.1	92.82	-13.8129	31.65	-27.13			16.59	97.72	-73.3057	-1.01	5.61
		173.14	85.95	174.677	0.23	7.93			161.29	88.17	42.4414	-22.61	-17.96			-49.55	77.28	118.179	-17.38	-38.19			158.23	84.79	114.62	-15.5	-8.53			133.41	91.66	128.723	26.27	15.38			-140.1	92.82	11.9014	31.65	-27.13			16.59	97.72	80.98	-1.01	5.61
		173.14	85.95	20.3914	0.23	7.93			161.29	88.17	93.87	-22.61	-17.96			-50.39	77.21	-67.3229	9.5	9.78			158.23	84.79	140.334	-15.5	-8.53			133.41	91.66	-25.5629	26.27	15.38			-140.1	92.82	140.473	31.65	-27.13			16.59	97.72	106.694	-1.01	5.61
		173.14	85.95	46.1057	0.23	7.93			161.28	88.16	42.4271	19.43	-3.88			-50.46	77.3	131.373	10.12	11.55			158.23	84.79	166.049	-15.5	-8.53			133.41	91.66	0.151429	26.27	15.38			-140.1	92.82	166.187	31.65	-27.13			17	97.04	-100.931	-36.84	14.03
		173.15	86.02	5.85286	43.31	12.87			161.28	88.16	93.8557	19.43	-3.88			342.86	83.5	105.98	-20.2	-12.43			158.23	84.79	-168.237	-15.5	-8.53			133.41	91.66	25.8657	26.27	15.38			-141.06	92.76	81.9571	29.06	-27.05			104.76	102.22	-99.6743	21.61	38.73
		173.15	86.02	57.2814	43.31	12.87			161.1	88.31	-34.1514	-19.35	-10.31			-17.14	83.5	131.694	-20.2	-12.43			158.23	84.79	-91.0943	-15.5	-8.53			133.4	91.6	-18.4429	25.1	16.25			-141.06	92.76	-98.0429	29.06	-27.05			-136.65	82.98	-155.381	-23.02	13.22
		173.15	86.02	160.139	43.31	12.87			161.1	88.31	42.9914	-19.35	-10.31			-17.14	83.5	157.409	-20.2	-12.43			158.23	84.79	-13.9514	-15.5	-8.53			133.35	91.66	-88.4514	23.66	18.1			-141.06	92.76	-72.3286	29.06	-27.05			-136.9	83.16	131.623	10.25	-12.85
		173.15	86	5.86286	-1.22	7.91			161.1	88.31	-34.1514	22.73	3.7			342.92	83.52	187.39	-18.52	-10.85			158.29	84.93	147.434	-16.07	-7.07			133.35	91.66	-37.0229	23.66	18.1			-140.71	94.32	74.7686	-5.36	12.7			121.42	74.23	98.7471	-25.51	-0.23
		173.15	86	57.2914	-1.22	7.91			161.1	88.31	42.9914	22.73	3.7			-17.08	83.52	-146.896	-18.52	-10.85			158.29	84.93	173.149	-16.07	-7.07			67.02	74.73	97.89	-2.79	-5.21			-140.46	95.08	6.87143	23.78	-10.7			128.69	105.47	60.4271	33.31	31.46
		173.15	86	160.149	-1.22	7.91			161.12	88.22	31.8243	-18.51	-9.94			-10.37	90.32	96.6271	4.05	5.38			158.29	84.93	-161.137	-16.07	-7.07			67.02	74.73	-159.253	-2.79	-5.21			-140.48	95.07	6.89857	-10.06	17.26			-81.58	89.28	87.8671	-0.06	13.1
		173.14	86.05	75.91	-1.29	7.19			161.12	88.22	134.681	-18.51	-9.94			-10.37	90.32	-160.516	4.05	5.38			158.29	84.93	-83.9943	-16.07	-7.07			67.02	74.73	-56.3957	-2.79	-5.21			-24.54	84.8	154.844	21.84	12.35			99.49	88.95	80.53	-5.54	-5.99
		173.14	86.05	153.053	-1.29	7.19			161.12	88.22	160.396	-18.51	-9.94			-10.37	90.32	-31.9443	4.05	5.38			158.29	84.93	-32.5657	-16.07	-7.07			67.02	74.73	-30.6814	-2.79	-5.21			-24.54	84.8	-102.299	21.84	12.35			99.49	88.95	157.673	-5.54	-5.99
		173.2	86.04	164.423	41.92	11.7			28.1	266.84	115.06	-22.66	-12.97			-102.95	95.51	12.3471	0.53	-30.68			158.29	84.93	-6.85143	-16.07	-7.07			67.02	74.73	72.1757	-2.79	-5.21			155.33	95.07	54.9443	20.26	11.28			99.85	88.84	105.2	-4.29	1.38
		173.26	86.1	168.437	-2.69	5.27			-49.93	77.13	-101.743	-18.56	-34.81			-102.95	95.51	38.0614	0.53	-30.68			158.3	84.97	147.431	25.25	10.3			-134.42	76.54	-142.609	-0.81	-7.57			155.33	95.07	80.6586	20.26	11.28			100.09	89.24	-118.657	-5.4	3.04
		173.29	86.13	-173.053	-3.71	4.68			-49.93	77.13	52.5429	-18.56	-34.81			77.17	84.46	111.924	0.22	-29.73			158.3	84.97	173.146	25.25	10.3			-134.42	76.54	37.3914	-0.81	-7.57			155.33	95.07	106.373	20.26	11.28			100.08	89.22	-118.647	2.2	46.7
		173.29	86.13	58.3757	-3.71	4.68			-49.95	77.13	52.5043	8.66	-0.18			77.17	84.46	137.639	0.22	-29.73			158.3	84.97	-161.14	25.25	10.3			-134.41	76.25	-138.511	-4.15	-3.23			155.34	95.07	55.0429	-20.3	-7.4			99.9	88.33	94.2557	1.86	44.71
		103.43	100.17	-40.1057	-3.69	5.04			-49.95	77.13	-101.781	8.66	-0.18			77.17	84.46	163.353	0.22	-29.73			158.3	84.97	-83.9971	25.25	10.3			-134.41	76.25	-112.797	-4.15	-3.23			155.34	95.07	80.7571	-20.3	-7.4			99.9	88.33	145.684	1.86	44.71
		103.64	100.08	95.3129	-3.01	5.48			309.85	77.19	288.33	8.46	5.21			77.17	84.46	-145.219	0.22	-29.73			158.3	84.97	-32.5686	25.25	10.3			-134.41	76.25	-9.94	-4.15	-3.23			155.34	95.07	106.471	-20.3	-7.4			106.8	86.2	-81.6157	1.08	-35.44
		-76.02	80.66	29.5271	-11.82	-41.1			-50.15	77.19	56.9014	8.46	5.21			77.17	84.46	-68.0757	0.22	-29.73			158.3	84.97	-6.85429	25.25	10.3			-134.41	76.25	118.631	-4.15	-3.23			155.31	95.1	66.3086	-20.88	-7.46			-75.81	56.04	-71.4557	-16.77	-28.18
		-75.96	80.46	-80.6829	-10.97	-37.92			-50.15	77.19	-97.3843	8.46	5.21			77.17	84.46	-42.3614	0.22	-29.73			158.21	85.11	283.05	24.01	11.92			-134.41	76.25	144.346	-4.15	-3.23			155.31	95.1	169.166	-20.88	-7.46			-140.71	94.32	49.0543	-5.36	12.7
		-43.26	74.41	-49.1743	-30.91	-28.05			309.73	77.25	49.81	8.43	6.23			77.15	84.46	-35.1314	0.23	-29.21			158.21	85.11	-25.5214	24.01	11.92			-134.44	76.27	-119.893	-4.79	-1.42			255.92	268.67	249.39	12.55	40.87			-140.54	94.72	112.881	26.21	-12.08
		-63.71	91.81	173.987	8.65	25.12			-50.27	77.25	-78.7614	8.43	6.23			77.15	84.46	119.154	0.23	-29.21			158.21	85.11	0.192857	24.01	11.92			-134.44	76.27	-94.1786	-4.79	-1.42			75.92	91.33	95.1043	12.55	40.87			-140.51	94.79	112.937	-8.59	16.83
		296.39	91.47	177.36	-12.78	-14.48			-50.27	77.25	24.0957	8.43	6.23			77.15	84.46	-163.703	0.23	-29.21			158.21	85.11	77.3357	24.01	11.92			-134.44	76.27	34.3929	-4.79	-1.42			75.92	91.33	43.6757	12.55	40.87			-140.49	94.83	2.85286	-8.62	16.92
		55.95	93.62	-121.453	21.18	5.96			-50.34	77.24	42.6857	9.32	7.89			77.15	84.46	-137.989	0.23	-29.21			158.21	85.11	103.05	24.01	11.92			225.53	76.26	53	-5.01	-0.01			-95.7	90.28	-174.193	9.62	11.09			-140.49	94.83	105.71	-8.62	16.92
		150.08	88.63	-25.0843	-17.96	-15.22			-50.39	77.21	-41.6086	9.5	9.78			77.14	84.41	119.129	-9.82	13.78			158.21	85.11	154.479	24.01	11.92			-134.47	76.26	130.143	-5.01	-0.01			-95.7	90.28	-19.9071	9.62	11.09			39.56	264.96	271.35	24.72	-11.08
		150.08	88.63	103.487	-17.96	-15.22			-50.39	77.21	-15.8943	9.5	9.78			77.14	84.41	-163.729	-9.82	13.78			158.21	85.11	-179.807	24.01	11.92			-134.47	76.26	-101.286	-5.01	-0.01			-95.27	89.42	-27.7571	6.65	13.03			155.33	95.07	-150.77	20.26	11.28
		149.97	88.93	110.659	-18.57	-12.97			-50.39	77.21	35.5343	9.5	9.78			77.14	84.41	-138.014	-9.82	13.78			158.21	85.11	-154.093	24.01	11.92			-134.47	76.26	27.2857	-5.01	-0.01			-178.7	98.31	66.1857	18.46	-3.47			155.34	95.07	-150.671	-20.3	-7.4
		149.97	88.93	136.373	-18.57	-12.97			-50.46	77.3	2.80143	10.12	11.55			77.14	84.41	-35.1571	-9.82	13.78			158.39	85.21	2.89	24.5	15.98			45.52	103.77	-90.1371	-6.34	3.74			-178.7	98.31	91.9	18.46	-3.47			335.23	264.84	356.28	-19.74	-7.49
		149.97	88.93	-43.6271	-18.57	-12.97			-50.46	77.3	28.5157	10.12	11.55			77.15	84.43	-156.463	-9.01	13.71			158.39	85.21	28.6043	24.5	15.98			45.52	103.77	89.8629	-6.34	3.74			-178.7	98.31	117.614	18.46	-3.47			155.23	95.16	-158.006	-19.74	-7.49
		150	88.86	-43.6371	19.78	9.84			71.34	95.14	-90.4529	21.57	-10.47			77.15	84.43	-130.749	-9.01	13.71			158.39	85.21	54.3186	24.5	15.98			45.52	103.81	97.0386	-7.26	4.77			-178.7	98.31	143.329	18.46	-3.47			334.09	84.74	176.23	14.49	2.49
		150	88.86	110.649	19.78	9.84			71.34	95.14	89.5471	21.57	-10.47			77.22	84.44	-149.307	-8.97	13.7			158.39	85.21	-177.11	24.5	15.98			45.52	103.81	-108.676	-7.26	4.77			-178.7	98.31	169.043	18.46	-3.47			-25.91	84.74	-158.056	14.49	2.49
		150	88.86	136.363	19.78	9.84			-108.64	84.86	-96.5714	21.36	-10.81			77.22	84.44	-123.593	-8.97	13.7			-120.46	75.99	30.4914	-4.01	-39.86			-44.55	98.51	130.347	-5.97	-5.82			-178.7	98.38	84.6671	18.19	-2.88			-25.91	84.74	-106.627	14.49	2.49
		149.98	88.93	99.4371	-19.49	-10.46			71.39	95.14	-69.2214	21.8	-9.8			77.22	84.44	4.97857	-8.97	13.7			-120.46	75.99	133.349	-4.01	-39.86			-44.55	98.51	-152.51	-5.97	-5.82			-178.7	98.38	110.381	18.19	-2.88			-26.33	84.55	105.504	5.92	6.33
		149.98	88.93	-54.8486	-19.49	-10.46			71.42	95.17	-87.8614	21.53	-9.43			77.29	84.48	12.0771	-8.74	14.75			-120.46	75.99	159.063	-4.01	-39.86			135.46	261.5	71.76	-5.4	-5			271.85	266	86.93	19.64	-12.72			153.62	95.45	144.509	4.2	7.21
		26.78	90.09	44.4543	3.51	21.1			71.42	95.17	92.1386	21.53	-9.43			77.44	84.53	18.9757	-9.21	14.34			-120.46	75.99	-175.223	-4.01	-39.86			-44.54	98.5	123.189	-5.4	-5			91.85	94	9.78714	19.64	-12.72			75.92	91.33	120.819	12.55	40.87
		26.78	90.09	-161.26	3.51	21.1			71.52	95.2	80.7286	20.99	-9.39			-71.32	88.05	10.91	4.05	-37.78			-120.46	75.99	-123.794	-4.01	-39.86			-44.54	98.5	-133.954	-5.4	-5			91.85	94	61.2157	19.64	-12.72			-127.55	110.58	133.467	23.33	-34.76
		26.76	90.16	-154.087	2.86	22.63			71.52	95.2	106.443	20.99	-9.39			-71.32	88.05	165.196	4.05	-37.78			59.47	104.3	119.989	-9.7	-11.06			-44.51	98.47	64.6086	-4.44	-5.07			91.85	94	86.93	19.64	-12.72			-127.55	110.58	-175.104	23.33	-34.76
		26.79	90.2	33.1143	3.28	23.48			-17.08	83.52	33.1043	-18.52	-10.85			-71.52	88.07	-106.374	14.78	5.72			59.47	104.3	145.703	-9.7	-11.06			-44.51	98.47	90.3229	-4.44	-5.07			91.85	94	112.644	19.64	-12.72			84.3	89.7	159.913	9.85	10.05
		26.79	90.2	-146.886	3.28	23.48			-17.08	83.52	58.8186	-18.52	-10.85			-71.52	88.07	-80.66	14.78	5.72			59.47	104.3	171.417	-9.7	-11.06			-44.51	98.47	-115.391	-4.44	-5.07			270.65	87.39	354.42	9.11	30.78			-95.7	90.28	160.093	9.62	11.09
		150.67	80.35	-80.3929	-41.01	0.29			-10.37	90.32	45.1986	4.05	5.38			-71.52	88.07	-29.2314	14.78	5.72			59.47	104.3	-34.2971	-9.7	-11.06			-44.49	98.5	57.4843	-3.97	-4.12			-89.35	87.39	-82.7229	9.11	30.78			-95.27	89.42	100.814	6.65	13.03
		150.43	80.42	-98.8486	-2.15	22.17			-10.37	90.32	173.77	4.05	5.38			17.92	80.88	311.42	-13.43	-5.73			59.47	104.3	-8.58286	-9.7	-11.06			-44.49	98.5	83.1986	-3.97	-4.12			-129.26	78.29	20.4243	17.53	-38.75			84.94	91.05	87.39	10.38	4.13
		150.43	80.42	-73.1343	-2.15	22.17			-10.37	90.32	-57.6586	4.05	5.38			17.92	80.88	-100.009	-13.43	-5.73			59.47	104.3	17.1314	-9.7	-11.06			-44.49	98.5	108.913	-3.97	-4.12			-129.26	78.29	97.5671	17.53	-38.75			84.94	91.05	-169.753	10.38	4.13
		150.43	80.42	106.866	-2.15	22.17			77.05	264.49	269.49	0.53	-30.68			17.92	80.8	303.78	-11.06	-4.14			59.47	104.3	42.8457	-9.7	-11.06			-44.49	98.5	-122.516	-3.97	-4.12			-129.26	78.29	-108.147	17.53	-38.75			-94.9	88.43	-102.557	6.56	7.77
		-29.8	99.52	66.1057	-2.59	22.71			-102.95	95.51	-64.7957	0.53	-30.68			17.92	80.8	149.494	-11.06	-4.14			239.45	255.71	152.9	-10.35	-9.85			-44.49	98.5	-96.8014	-3.97	-4.12			127.38	105.98	101.844	9.86	-29.89			122.87	83.59	-48.8714	-8.73	-8.85
		-29.8	99.52	168.963	-2.59	22.71			77.17	84.46	-16.6471	0.22	-29.73			17.92	80.8	175.209	-11.06	-4.14			59.45	104.29	-1.38571	-10.35	-9.85			135.55	261.47	76.05	-3.5	-3.94			127.38	105.98	-103.87	9.86	-29.89			122.87	83.59	28.2714	-8.73	-8.85
		-29.8	99.52	-139.609	-2.59	22.71			77.15	84.46	273.44	0.23	-29.21			-162.11	99.19	-149.469	29.44	-20.06			59.45	104.29	24.3286	-10.35	-9.85			-44.45	98.53	-78.2357	-3.5	-3.94			127.38	105.98	-78.1557	9.86	-29.89			122.88	83.58	-48.9014	15.23	28.22
		49.43	105.21	-9.48143	-20.5	10.61			77.15	84.46	-9.41714	0.23	-29.21			-162.11	99.19	-98.04	29.44	-20.06			59.45	104.29	127.186	-10.35	-9.85			-44.45	98.53	-52.5214	-3.5	-3.94			86.4	105.61	-34.7143	-2.51	8.13			122.88	83.58	28.2414	15.23	28.22
		49.45	105.21	-9.44	8.48	-23.17			77.15	84.46	16.2971	0.23	-29.21			-162.11	99.19	-72.3257	29.44	-20.06			59.45	104.29	152.9	-10.35	-9.85			-44.45	98.53	-26.8071	-3.5	-3.94			33.26	82.5	163.739	44.11	0.64			-167.03	93.48	87.04	5.01	15.4
		-130.7	74.99	-104.559	-17.64	8.55			77.15	84.46	144.869	0.23	-29.21			-162.11	99.19	-46.6114	29.44	-20.06			59.45	104.29	178.614	-10.35	-9.85			-44.45	98.53	76.05	-3.5	-3.94			33.25	82.48	163.729	7.81	24.27			1.29	81.29	83.1557	10.54	0.58
		-130.7	74.99	-78.8443	-17.64	8.55			77.15	84.46	170.583	0.23	-29.21			-162.11	99.19	30.5314	29.44	-20.06			59.45	104.29	-155.671	-10.35	-9.85			-44.45	98.53	101.764	-3.5	-3.94			33.43	82.12	152.029	8.22	28			353.26	71.48	282.95	-45.22	-0.22
		-130.71	74.98	-104.559	11.29	-24.44			77.14	84.41	144.843	-9.82	13.78			-162.11	99.19	56.2457	29.44	-20.06			59.56	104.2	108.649	-32.41	30.55			-44.45	98.53	-129.664	-3.5	-3.94			33.31	82.07	173.693	40.92	6.56			-6.52	71.22	81.5971	-35.58	-6.12
		-130.71	74.98	-78.8443	11.29	-24.44			77.14	84.41	170.557	-9.82	13.78			17.96	80.68	186.34	-10.44	-6.93			59.56	104.2	134.363	-32.41	30.55			135.56	261.45	146.12	-3.25	-2.92			169.4	96.91	147.629	-3.31	4.65			-153.98	106.7	157.569	11.07	-27.15
		302.12	84.17	303.96	5.73	24.64			77.14	84.41	-86.5857	-9.82	13.78			17.96	80.68	-45.0886	-10.44	-6.93			59.56	104.2	160.077	-32.41	30.55			-44.44	98.55	68.9771	-3.25	-2.92			-97.06	97.36	-155.826	5.27	-42.15			91.34	93.83	101.28	16.45	-10.78
		122.08	95.85	177.441	5.91	23.68			77.14	84.41	-9.44286	-9.82	13.78			17.96	80.68	160.626	-10.44	-6.93			59.56	104.2	-174.209	-32.41	30.55			-44.44	98.55	94.6914	-3.25	-2.92			-148.09	87.15	81.8929	-17.92	18.24			91.34	93.83	-104.434	16.45	-10.78
		126.51	86.09	-161.447	0.62	-28.9			77.14	84.41	16.2714	-9.82	13.78			17.89	80.55	24.8943	-9.78	-7.38			59.56	104.2	-148.494	-32.41	30.55			-44.44	98.55	120.406	-3.25	-2.92			10.36	87.08	83.09	-37.36	4.37			91.34	93.82	101.29	17.27	32.94
		126.75	85.45	150.317	-5.77	-24.47			77.15	84.43	152.109	-9.01	13.71			17.89	80.55	50.6086	-9.78	-7.38			59.56	104.2	-71.3514	-32.41	30.55			-44.44	98.55	-85.3086	-3.25	-2.92			10.35	87.08	83.09	6.34	-3.02			91.34	93.82	-104.424	17.27	32.94
		126.61	85.4	139.047	-8.59	-21.44			77.22	84.44	-97.8786	-8.97	13.7			17.89	80.55	-52.2486	-9.78	-7.38			59.56	104.2	-45.6371	-32.41	30.55			-44.44	98.55	-59.5943	-3.25	-2.92			10.25	87.11	-111.354	-37.15	4.09			-88.07	85.67	-163.206	11.97	-9.28
		126.15	86.11	-69.9843	-10.9	-22.67			77.29	84.48	-65.0657	-8.74	14.75			17.89	80.55	-26.5343	-9.78	-7.38			59.56	104.2	-19.9229	-32.41	30.55			135.58	81.48	40.9743	-2.89	-2.95			10.25	87.11	-111.354	6.59	-4.12			90.49	92.63	-162.996	9.91	30.37
		167.65	87.21	-132.149	-22.89	8.76			77.29	84.48	89.22	-8.74	14.75			17.87	80.52	-136.691	-9.55	-9.11			59.56	104.2	5.79143	-32.41	30.55			135.58	81.48	118.117	-2.89	-2.95			-179.58	97.46	-105.397	6.83	-36.93			127.38	105.98	127.559	9.86	-29.89
		167.65	87.21	-80.72	-22.89	8.76			77.44	84.53	70.4043	-9.21	14.34			17.87	80.52	-33.8343	-9.55	-9.11			59.56	104.2	31.5057	-32.41	30.55			135.58	81.48	-113.311	-2.89	-2.95			-179.58	97.46	-53.9686	6.83	-36.93			127.38	105.98	-129.584	9.86	-29.89
		168.23	86.56	-150.696	-23.1	7.72			-71.32	88.05	36.6243	4.05	-37.78			17.87	80.52	-8.12	-9.55	-9.11			239.56	76.44	311	11.35	-41.33			135.58	81.48	-87.5971	-2.89	-2.95			270.76	91.09	91.6	-6.11	-21.61			86.4	105.61	-163.286	-2.51	8.13
		168.23	86.56	-124.981	-23.1	7.72			-71.52	88.07	47.9114	14.78	5.72			17.87	80.52	17.5943	-9.55	-9.11			-120.44	76.44	-23.2857	11.35	-41.33			135.58	81.48	-61.8829	-2.89	-2.95			-8.54	111.38	155.307	-24.36	-2.81			86.4	105.61	-86.1429	-2.51	8.13
		309.71	69.7	125.14	-34.48	-31.61			-72.35	88.54	-107.954	-7.49	-37.08			17.87	80.52	43.3086	-9.55	-9.11			-120.44	76.44	2.42857	11.35	-41.33			135.61	81.51	125.184	-1.8	-2.21			-8.44	111.36	45.3914	-20.83	-2.16			86.99	105.02	167.106	4.47	12.75
		-50.29	69.7	-54.86	-34.48	-31.61			17.92	80.8	-30.5057	-11.06	-4.14			-93.5	83.43	-20.8871	6.15	-26.93			-120.44	76.44	-177.571	11.35	-41.33			135.61	81.51	-131.959	-1.8	-2.21			174.95	88.21	-125.454	-15.34	-8.44			33.22	82.93	84.2114	43.78	-5.88
		-50.29	69.7	-3.43143	-34.48	-31.61			17.89	260.81	261.96	29.44	-20.06			225.76	258.46	307.35	6.92	-4.36			-120.44	76.44	-151.857	11.35	-41.33			135.61	81.51	-106.244	-1.8	-2.21			174.95	88.2	-125.464	28.35	-4.31			33.25	82.73	142.699	43.68	-5.86
		75.24	90.05	129.391	-4.61	-17.93			-162.11	99.19	107.674	29.44	-20.06			45.76	101.54	-52.65	6.92	-4.36			-120.44	76.44	-126.143	11.35	-41.33			135.61	81.51	-80.53	-1.8	-2.21			81.87	85.27	-42.6686	-1.23	-3.93			33.25	82.73	-114.444	43.68	-5.86
		75.55	89.82	166.303	-13.23	24.93			17.96	80.68	-19.3743	-10.44	-6.93			-134.19	78.08	95.5214	-0.63	8.01			-120.44	76.44	-100.429	11.35	-41.33			135.61	81.51	-3.38714	-1.8	-2.21			81.87	85.27	34.4743	-1.23	-3.93			33.25	82.72	142.709	7.5	19.64
		76.18	95.19	20.1814	11.33	20.48			17.89	80.55	76.3229	-9.78	-7.38			-134.19	78.08	-110.193	-0.63	8.01			239.59	76.5	355.23	11.44	-40.51			135.61	81.51	48.0414	-1.8	-2.21			37.11	82.88	177.351	2.78	-4.55			33.25	82.72	-114.434	7.5	19.64
		76.27	95.15	38.7314	10.78	20.76			86.45	96.64	116.594	6.11	-27.41			-134.23	78.06	88.4029	-1.08	8.66			-120.41	76.5	20.9443	11.44	-40.51			135.67	81.48	-150.681	-1.41	-1.42			67.48	83.31	65.1986	-5.99	-15.05			33.31	82.48	130.921	44.51	-1.42
		-104.73	85.3	-17.0571	8.86	23.89			38.51	99.99	-89.3943	-12.92	-3.77			-134.23	78.06	114.117	-1.08	8.66			-120.41	76.5	175.23	11.44	-40.51			135.67	81.48	-124.967	-1.41	-1.42			67.48	83.31	90.9129	-5.99	-15.05			33.43	82.12	-156.543	8.22	28
		-104.73	85.3	8.65714	8.86	23.89			45.81	101.56	-96.9629	6.36	-3.04			-134.23	78.06	-117.311	-1.08	8.66			-120.41	76.5	-159.056	11.44	-40.51			135.67	81.48	-99.2529	-1.41	-1.42			-67.83	88.75	109.721	-23.96	-29.95			33.31	82.07	-109.164	40.92	6.56
		-104.73	85.35	4.48	6.96	24.04			45.9	101.59	-89.7571	6.12	-2.55			340.21	266.22	9.76	38.23	-7.61			-120.41	76.5	-133.341	11.44	-40.51			135.67	81.48	-73.5386	-1.41	-1.42			118.28	75.99	217.53	-15.05	-27.49			264.2	87.89	109.01	-14.55	9.54
		-104.87	85.2	121.891	5.31	23.94			45.89	101.63	-82.6757	4.74	-1.44			160.21	93.78	-15.9543	38.23	-7.61			-120.41	76.5	-107.627	11.44	-40.51			135.67	81.48	29.3186	-1.41	-1.42			118.28	75.99	11.8157	-15.05	-27.49			-10.79	82.91	-136.471	-1.16	5.82
		6.86	77.1	77.6714	5.69	8.87			225.88	78.31	101.23	4.2	-0.14			160.21	93.78	9.76	38.23	-7.61			239.59	256.5	184.77	-10.84	-1.72			135.67	81.48	106.461	-1.41	-1.42			118.28	75.99	88.9586	-15.05	-27.49			349.23	83.03	275.08	-0.45	5.48
		6.86	77.1	-179.471	5.69	8.87			225.88	78.28	94.07	3.66	0.3			160.21	93.78	35.4743	38.23	-7.61			59.59	103.5	30.4843	-10.84	-1.72			135.67	81.48	132.176	-1.41	-1.42			118.28	75.99	114.673	-15.05	-27.49			-10.77	83.03	95.08	-0.45	5.48
		6.53	77.46	60.0543	5.69	11.46			-134.12	78.28	-85.93	3.66	0.3			160.18	94.03	17.0229	37.57	-5.53			59.59	103.5	107.627	-10.84	-1.72			135.58	81.5	10.8	-1.31	-1.28			118.22	76.03	96.1886	-14.37	-26.23			-10.77	83.03	-162.063	-0.45	5.48
		6.53	77.46	85.7686	5.69	11.46			-134.14	78.23	-74.5243	2.54	2.07			13.28	101.82	-36.4214	-41.32	-9.22			59.59	103.5	133.341	-10.84	-1.72			135.58	81.5	113.657	-1.31	-1.28			61.85	109.3	136.019	-17.96	-22.29			-10.69	83.01	87.8229	0.05	5.64
		6.53	77.46	-171.374	5.69	11.46			-134.14	78.23	79.7614	2.54	2.07			13.28	101.82	92.15	-41.32	-9.22			59.59	103.5	159.056	-10.84	-1.72			135.58	81.5	-143.486	-1.31	-1.28			61.85	109.3	7.44714	-17.96	-22.29			-175.65	132.93	49.1857	27.88	-8.37
		6.17	77.58	67.3943	-38.52	15.6			-134.14	78.23	105.476	2.54	2.07			13.28	101.82	-139.279	-41.32	-9.22			59.59	103.5	-175.23	-10.84	-1.72			135.58	81.5	95.0829	-1.05	-0.71			61.66	110.09	143.364	-17.05	-21.06			173.44	100.86	10.9371	-14.27	-2.82
		6.17	77.58	93.1086	-38.52	15.6			225.8	78.07	261.3	-1.57	9.95			161.26	94.35	121.554	0.65	-35.11			59.59	103.5	-149.516	-10.84	-1.72			135.58	81.5	-162.06	-1.05	-0.71			61.51	109.99	29.0986	-22.58	-17.31			173.44	100.86	10.9371	29.49	2.17
		6.17	77.58	118.823	-38.52	15.6			-134.19	77.99	-87.2814	-2.49	11.98			161.26	94.35	147.269	0.65	-35.11			59.59	103.5	-46.6586	-10.84	-1.72			135.58	81.5	-136.346	-1.05	-0.71			-22.57	90.83	-92.46	-36.49	-25.35			-97.09	97.37	57.0286	4.78	-43.65
		6.17	77.58	144.537	-38.52	15.6			-134.19	77.99	92.7186	-2.49	11.98			161.26	94.35	-135.589	0.65	-35.11			59.59	103.5	-20.9443	-10.84	-1.72			135.58	81.5	-110.631	-1.05	-0.71			4.62	87	-165.019	-28.32	21.45			-148.09	87.15	56.1786	-17.92	18.24
		6.17	77.58	-9.74857	-38.52	15.6			-134.14	78.01	85.5586	-3.17	13.32			161.05	94.57	135.721	-0.53	-32.88			59.57	103.4	-39.4671	-10.41	-0.84			135.58	81.5	-84.9171	-1.05	-0.71			-175.84	93	-176.253	-25.25	7.2			-148.09	87.15	107.607	-17.92	18.24
		5.94	77.26	-116.717	2.25	10.15			46.1	101.91	-89.7757	9.05	-1.13			161.05	94.57	-44.2786	-0.53	-32.88			59.57	103.4	-13.7529	-10.41	-0.84			135.53	81.45	102.274	-0.84	-0.74			41.16	86.05	76.7214	19.59	13.08			10.84	86.69	-77.8829	-1.42	-7.11
		5.51	77.79	99.6071	-1.55	11.12			46.1	101.87	123.151	8.2	-0.12			-63.71	73.91	-129.386	-12.33	-19.48			59.57	103.4	63.39	-10.41	-0.84			135.53	81.45	179.417	-0.84	-0.74			41.16	86.05	102.436	19.59	13.08			10.92	86.62	132.029	-0.18	-6.14
		5.51	77.79	-54.6786	-1.55	11.12			46.1	101.87	-108.277	8.2	-0.12			-63.71	73.91	-26.5286	-12.33	-19.48			59.57	103.4	140.533	-10.41	-0.84			135.53	81.45	-154.869	-0.84	-0.74			41.74	84.33	-148.101	21.25	11.89			10.9	86.64	136.049	-42.24	2.38
		5.69	77.71	-47.5386	-2.44	10.99			46.1	101.87	-82.5629	8.2	-0.12			-63.71	73.91	-0.81429	-12.33	-19.48			59.57	103.4	166.247	-10.41	-0.84			135.53	81.45	-129.154	-0.84	-0.74			-138.24	95.99	-112.013	20.78	14.84			10.9	86.64	136.049	0.68	-5.89
		-174.69	102.4	-52.9657	25.01	10.77			160.21	93.78	164.046	38.23	-7.61			-63.71	73.91	127.757	-12.33	-19.48			59.57	103.4	-168.039	-10.41	-0.84			135.53	81.45	-103.44	-0.84	-0.74			-138.24	95.99	-86.2986	20.78	14.84			10.47	86.89	101.09	4.57	-4.09
		-6.46	83.07	-95.0571	20.45	10.08			13.34	101.96	-116.647	6.62	-19.86			115.89	106.25	124.313	-12.38	-14.26			239.65	256.56	327.67	-11.12	1.07			135.53	81.45	-77.7257	-0.84	-0.74			-138.8	95.2	-104.504	15.69	20.12			10.32	87.17	87.0271	7.16	-4.16
		-6.45	83.27	-160.766	20.41	9.55			-166.66	78.08	-121.991	5.72	-19.73			115.89	106.25	-29.9729	-12.38	-14.26			59.65	103.44	173.384	-11.12	1.07			135.53	81.45	-52.0114	-0.84	-0.74			-8.51	83.38	142.649	9.8	-4.42			10.6	87.03	-92.0271	-34.4	2.21
		-6.45	83.27	-135.051	20.41	9.55			-166.66	78.08	-96.2771	5.72	-19.73			-63.95	73.85	-131.714	-10.02	-12.66			59.65	103.44	-135.187	-11.12	1.07			135.53	81.45	83.67	0.23	-0.07			89.55	98.04	-127.051	-9.26	-22.32			10.62	87	-92.0371	9.28	-5.18
		-6.45	83.27	-83.6229	20.41	9.55			-166.66	78.08	-70.5629	5.72	-19.73			-63.95	73.85	22.5714	-10.02	-12.66			59.65	103.44	-32.33	-11.12	1.07			135.53	81.45	109.384	0.23	-0.07			89.49	98.19	-68.6814	-8.1	-20.85			10.81	86.92	-17.2343	10.26	-3.11
		-6.37	83.36	166.473	21.05	9.8			-166.77	78.2	102.177	4.56	-19.42			-64.69	74.4	-69.6543	7.49	20.18			59.65	103.44	19.0986	-11.12	1.07			135.53	81.45	135.099	0.23	-0.07			269.77	261.7	89.23	-8.91	-16.83			110.15	67.61	238.35	23.34	3.68
		-118.73	90.53	112.579	-12.03	-54.66			-166.77	78.2	-103.537	4.56	-19.42			69.63	81.08	-134.229	15.33	-23.31			59.65	103.44	70.5271	-11.12	1.07			135.53	81.45	-173.473	0.23	-0.07			89.77	98.3	63.5157	-8.91	-16.83			110.16	67.4	112.801	12.9	-27.33
		22.68	85.87	26.3843	-31.45	26.1			-166.77	78.2	-77.8229	4.56	-19.42			69.63	81.08	-134.229	0.48	17.95			239.66	256.38	323.43	10.73	-34.2			135.53	81.45	-147.759	0.23	-0.07			89.77	98.3	89.23	-8.91	-16.83			-137.44	87.04	-98.6829	9.42	-38.41
		22.67	85.89	26.3743	8.98	8.67			-166.74	78.2	102.177	-38.36	-9.54			-46.31	100.47	171.191	-7.91	-40.85			59.66	103.62	169.144	10.73	-34.2			135.53	81.45	-122.044	0.23	-0.07			89.77	98.3	114.944	-8.91	-16.83			-179.58	97.46	-131.111	6.83	-36.93
		22.72	85.79	147.716	9.65	8.69			-166.74	78.2	-103.537	-38.36	-9.54			-46.38	100.32	-99.9871	-16.08	-16.31			59.66	103.62	-165.141	10.73	-34.2			135.53	81.45	-96.33	0.23	-0.07			89.77	98.3	-116.484	-8.91	-16.83			-89.24	91.09	117.314	-6.11	-21.61
		22.68	85.9	56.4714	8.47	7.47			-166.74	78.2	-77.8229	-38.36	-9.54			-46.38	100.32	-74.2729	-16.08	-16.31			59.66	103.62	-139.427	10.73	-34.2			135.53	81.45	-70.6157	0.23	-0.07			173	92.06	117.711	9.68	4.6			-89.24	91.09	-88.4	-6.11	-21.61
		22.73	85.98	49.3143	8.91	7.18			-166.73	78.22	-85.0043	-40.22	-9.4			-46.38	100.32	-99.9871	13.6	16.72			59.66	103.62	-113.713	10.73	-34.2			135.53	81.45	-44.9014	0.23	-0.07			173	92.06	143.426	9.68	4.6			354.95	271.79	80.26	-15.34	-8.44
		289.77	79.32	33.58	2.69	13.93			13.4	101.79	-29.0114	-42.36	-10			-46.38	100.32	-74.2729	13.6	16.72			59.66	103.62	-36.57	10.73	-34.2			135.51	81.46	149.414	0.81	0.54			172.8	92.31	22.1071	10.72	7.61			354.95	271.8	80.25	28.35	-4.31
		109.4	100.72	0.268571	-11.77	-31.1			161.26	94.35	44.4114	0.65	-35.11			-161.18	76.78	-6.47286	42.57	-20.67			59.66	103.62	-10.8557	10.73	-34.2			135.51	81.46	-159.157	0.81	0.54			172.8	92.31	47.8214	10.72	7.61			174.99	88.21	-154.999	-17.32	-6.53
		109.4	100.72	154.554	-11.77	-31.1			161.05	94.57	32.8643	-0.53	-32.88			354.42	74.28	86.93	-11.04	-0.58			59.66	103.62	40.5729	10.73	-34.2			135.51	81.46	-107.729	0.81	0.54			172.8	92.31	150.679	10.72	7.61			174.99	88.22	-155.019	27.23	-2.4
		-70.87	79.19	13.8229	2.57	11.11			159.33	77.92	-107.84	-8.45	-16.76			-5.58	74.28	112.644	-11.04	-0.58			59.66	103.62	117.716	10.73	-34.2			135.51	81.46	-82.0143	0.81	0.54			-34.13	82.33	-143.943	17.67	-0.2			-81.77	97.29	64.7329	-0.09	-25.12
		-70.87	79.19	142.394	2.57	11.11			159.33	77.92	-56.4114	-8.45	-16.76			-5.58	74.28	9.78714	-11.04	-0.58			59.69	103.66	99.1786	10.27	-33.09			135.51	81.46	-56.3	0.81	0.54			-34.06	82.27	-151.261	17.59	-0.64			-81.77	97.29	90.4471	-0.09	-25.12
		-70.79	79.02	131.121	1.88	11.11			-20.54	100.48	-129.321	-2.36	-12.53			-5.65	74.32	-100.167	-8.94	-0.56			59.69	103.66	124.893	10.27	-33.09			135.51	81.46	-4.87143	0.81	0.54			-67.75	85.02	-127.869	-20.02	-20.42			-81.88	97.47	57.7943	-1.59	-24.76
		-173.44	89.18	3.28286	-18.52	-3.68			-64.69	74.4	58.9171	7.49	20.18			-5.65	74.31	98.3771	-6.6	-0.44			59.69	103.66	150.607	10.27	-33.09			-44.41	98.48	93.3786	1.44	0.87			-67.75	85.02	-50.7257	-20.02	-20.42			-81.66	97.08	62.0629	-1.25	-25.25
		-173.47	89.2	-59.5014	-17.93	-3.59			-64.69	74.4	136.06	7.49	20.18			-5.65	74.31	124.091	-6.6	-0.44			59.69	103.66	176.321	10.27	-33.09			-44.41	98.48	-163.764	1.44	0.87			-67.75	85.02	52.1314	-20.02	-20.42			81.87	85.27	163.046	-1.23	-3.93
		-173.47	89.2	-33.7871	-17.93	-3.59			-64.69	74.4	161.774	7.49	20.18			-5.65	74.31	149.806	-6.6	-0.44			59.69	103.66	-157.964	10.27	-33.09			-44.41	98.48	-112.336	1.44	0.87			292.12	85.04	269.22	-19.75	-19.39			37.05	83.28	-175.069	-0.75	-4.97
		-173.41	89.5	-67.6529	-16.27	-3.75			-64.69	74.4	-172.511	7.49	20.18			-82.01	78.72	82.8643	-2.01	-27.3			59.69	103.66	-132.25	10.27	-33.09			-44.41	98.48	-86.6214	1.44	0.87			-67.88	85.04	-13.6371	-19.75	-19.39			37.11	82.88	100.209	2.78	-4.55
		6.61	90.55	34.6971	27.53	-8.37			69.65	81.14	94.27	17.99	-27.07			-82.01	78.72	82.8643	5.42	16.46			59.69	103.66	-106.536	10.27	-33.09			135.79	261.67	296.18	-28.78	-28.09			-178.16	100.78	-156.73	33.56	-14.94			37.07	83.41	-112.077	0.35	-5.06
		6.61	90.55	60.4114	27.53	-8.37			69.65	81.14	-85.73	17.99	-27.07			9.32	96.42	-142.541	-40.24	2.62			59.69	103.66	-55.1071	10.27	-33.09			-44.21	98.33	167.609	-28.78	-28.09			-178.16	100.78	-105.301	33.56	-14.94			37.45	84.21	163.534	-0.86	-2.4
		6.51	90.54	90.1657	-15.01	-2.99			69.65	81.15	-78.5614	17.13	-26.32			9.32	96.42	11.7443	-40.24	2.62			59.69	103.66	22.0357	10.27	-33.09			-44.21	98.33	-89.5343	-28.78	-28.09			123.93	94.11	-74.0543	25.33	-7.03			37.45	84.21	86.3914	-0.86	-2.4
		6.52	90.52	90.17	28.67	-8.06			69.61	81.09	89.9814	16.16	-23.94			9.32	96.42	37.4586	-40.24	2.62			59.67	103.67	99.1786	-11.2	5.14			135.8	261.69	296.18	2.61	2.44			303.97	265.9	164.61	26.53	-6.83			37.48	84.16	-177.923	0.26	-2.45
		-173.44	89.5	137.829	29.3	-10.77			69.63	81.08	-82.8	15.33	-23.31			-170.69	83.59	-11.7443	3.47	-4.01			59.67	103.67	124.893	-11.2	5.14			-44.2	98.31	167.609	2.61	2.44			123.97	94.1	-66.8186	26.53	-6.83			37.48	84.16	-100.78	0.26	-2.45
		-101.59	103.57	-0.00286	30.41	-36.86			69.63	81.08	20.0571	15.33	-23.31			9.5	96.48	-2.52	-38.84	3.21			59.67	103.67	150.607	-11.2	5.14			-44.2	98.31	-89.5343	2.61	2.44			258.16	76.09	93.12	-5.95	-36.59			36.61	81.27	157.244	-11.58	0.63
		-101.38	103.86	-161.253	29.24	-36.35			69.63	81.08	277.2	0.48	17.95			9.5	96.48	23.1943	-38.84	3.21			59.67	103.67	176.321	-11.2	5.14			-44.13	97.81	-13.0671	11.5	9.17			-101.84	76.09	-61.1657	-5.95	-36.59			36.61	81.27	-151.327	-11.58	0.63
		-170.54	94.9	134.239	15.48	1.7			69.63	81.08	20.0571	0.48	17.95			9.5	96.48	48.9086	-38.84	3.21			59.67	103.67	-157.964	-11.2	5.14			40.26	84.99	-59.7614	-15.32	-29.67			-101.84	76.09	67.4057	-5.95	-36.59			-81.56	98.41	101.723	11.53	-46.05
		-170.54	94.9	-71.4757	15.48	1.7			-46.31	100.47	68.3343	-7.91	-40.85			9.5	96.48	-2.54	4.88	-3.35			59.67	103.67	-132.25	-11.2	5.14			40.26	84.99	-34.0471	-15.32	-29.67			258.16	76.03	93.11	-15	7.23			-81.56	98.41	-129.706	11.53	-46.05
		-170.57	95.07	152.874	14.52	1.54			-46.31	100.47	-137.38	-7.91	-40.85			9.5	96.48	23.1743	4.88	-3.35			59.67	103.67	-106.536	-11.2	5.14			40.26	84.99	43.0957	-15.32	-29.67			-101.84	76.03	-61.1757	-15	7.23			112.47	91.17	-105.264	-23.55	-29.53
		-170.57	95.49	157.231	13.39	3.86			-46.31	100.47	-85.9514	-7.91	-40.85			9.5	96.48	48.8886	4.88	-3.35			59.67	103.67	-55.1071	-11.2	5.14			40.26	84.99	120.239	-15.32	-29.67			-101.84	76.03	67.3957	-15	7.23			112.47	91.16	-105.264	-7.02	11.74
		-170.57	95.69	175.863	12.96	4.14			-46.26	100.46	-67.3614	-8.09	-39.19			9.85	97.13	-68.5557	5.64	-0.96			59.67	103.67	22.0357	-11.2	5.14			-139.7	95	-50.2843	-13.29	-26.65			6.22	87.8	-136.271	-21.71	-25.36			-67.83	88.75	-70.2786	-23.96	-29.95
		-170.57	95.69	-29.8514	12.96	4.14			-46.29	100.45	-74.5457	-9.02	-37.4			10.02	97.19	1.44286	5.97	-0.62			-120.35	76.23	-10.5057	9.65	-31.04			-139.7	95	26.8586	-13.29	-26.65			6.21	87.8	-136.261	22.05	-31.13			112.11	91.32	-25.4329	-24.24	-29.56
		-170.42	96.13	-69.5386	12.36	5			-46.29	100.45	79.74	-9.02	-37.4			10.1	97.32	-57.1586	6.19	0.51			-120.35	76.23	15.2086	9.65	-31.04			-139.7	95	52.5729	-13.29	-26.65			6.44	87.81	135.494	-19.15	-34.68			112.11	91.32	0.281429	-24.24	-29.56
		-1.89	112.81	-102.374	-10.25	23.26			-46.29	100.45	-125.974	-9.02	-37.4			10.1	97.32	-31.4443	6.19	0.51			-120.35	76.23	40.9229	9.65	-31.04			-139.7	95	129.716	-13.29	-26.65			4.8	80.73	265.19	4.12	-29.74			118.28	75.99	-91.0414	-15.05	-27.49
		-106.93	96.14	100.037	20.15	-36.72			-46.26	100.4	-4.58143	-9.36	-36.04			11.31	264.46	181.8	-0.24	4.12			-120.35	76.23	118.066	9.65	-31.04			40.36	85.04	90.31	-9.34	-21.83			4.8	80.73	-69.0957	4.12	-29.74			-61.83	104.22	114.456	-11.43	-11.31
		-106.93	96.14	125.751	20.15	-36.72			-46.26	100.4	98.2757	-9.36	-36.04			-168.69	95.54	156.086	-0.24	4.12			-120.35	76.23	143.78	9.65	-31.04			40.36	85.04	141.739	-9.34	-21.83			-90.36	86.84	-120.07	8.96	7.43			61.85	109.3	-69.6957	-17.96	-22.29
		-106.89	95.9	93.1243	21.1	-35.98			-46.31	100.36	91.0557	-9.59	-34.65			11.41	264.63	182.26	42.41	-3.06			-120.35	76.23	169.494	9.65	-31.04			40.36	85.04	-38.2614	-9.34	-21.83			-90.36	86.84	-94.3557	8.96	7.43			61.85	109.3	33.1614	-17.96	-22.29
		-106.89	95.9	118.839	21.1	-35.98			-46.32	100.31	32.4443	18.97	-0.07			-168.3	95.1	-45.7729	1.11	3.77			-120.35	76.23	-164.791	9.65	-31.04			40.36	85.04	90.31	-40.69	9.52			-90.36	86.84	-68.6414	8.96	7.43			61.51	109.99	106.241	-22.58	-17.31
		-179.93	105.66	170.027	-19.7	18.41			-46.32	100.31	83.8729	18.97	-0.07			11.6	85.03	274.02	3.01	2.48			-120.35	76.23	-139.077	9.65	-31.04			40.36	85.04	141.739	-40.69	9.52			269.58	86.87	258.45	9.49	7.04			-22.57	90.83	-66.7457	-36.49	-25.35
		66.33	104.01	-115.059	-27.81	25.77			-46.38	100.22	95.1143	-11.19	-30.7			11.6	85.03	-34.5514	3.01	2.48			-120.35	76.23	-113.363	9.65	-31.04			40.36	85.04	-38.2614	-40.69	9.52			-90.42	86.87	-75.8357	9.49	7.04			-22.87	90.82	-81.7557	-37.06	-24.27
		104.35	110.18	87.85	1.51	-28.01			-46.38	100.22	43.6857	-11.19	-30.7			11.6	85.03	-8.83714	3.01	2.48			55.75	93.01	21.9343	-5.51	5.66			-50.39	73.01	-12.2	-13.71	-47.88			-90.42	86.87	-50.1214	9.49	7.04			-22.86	90.82	-81.7557	3.3	-5.36
		104.35	110.18	-143.579	1.51	-28.01			-46.37	100.26	-80.7357	-12.64	-27.53			11.6	85.03	16.8771	3.01	2.48			55.75	93.01	47.6486	-5.51	5.66			-50.39	73.01	39.2286	-13.71	-47.88			-90.42	86.87	78.45	9.49	7.04			-23.11	90.8	102.324	-38.29	-20.15
		104.35	110.18	-117.864	1.51	-28.01			-46.37	100.26	22.1214	-12.64	-27.53			11.6	85.03	42.5914	3.01	2.48			55.75	93.01	73.3629	-5.51	5.66			309.84	73.04	307.59	-10.14	-45.34			314.57	82.92	169.61	-13.69	-49.12			-23.11	90.8	-103.39	-38.29	-20.15
		104.39	110.3	-161.717	0.06	-24.31			-46.36	100.25	-80.7357	16.24	5.48			11.6	85.03	119.734	3.01	2.48			55.75	93.01	99.0771	-5.51	5.66			-50.16	73.04	-26.6957	-10.14	-45.34			-45.43	82.92	15.3243	-13.69	-49.12			-23.11	90.8	102.334	2.1	-2.02
		104.39	110.3	-136.003	0.06	-24.31			-46.36	100.25	22.1214	16.24	5.48			11.6	85.03	-137.409	3.01	2.48			55.75	93.01	124.791	-5.51	5.66			-50.16	73.04	50.4471	-10.14	-45.34			-45.16	83.09	-10.1871	-20.91	-37.45			-23.11	90.8	-103.38	2.1	-2.02
		104.39	110.3	-58.86	0.06	-24.31			-46.4	100.33	-69.2429	-13.78	-24.87			11.6	85.03	-111.694	3.01	2.48			55.75	93.01	150.506	-5.51	5.66			-50.16	73.04	101.876	-10.14	-45.34			-45.16	83.09	66.9557	-20.91	-37.45			-23.25	90.69	-99.3257	-39.49	-16.58
		284.39	69.78	231.75	0.43	-21.76			-46.38	100.32	-22.8443	-16.08	-16.31			-99.82	80.76	-142.636	-20.06	27			55.75	93.01	-29.4943	-5.51	5.66			-50.16	73.04	127.59	-10.14	-45.34			-45.12	83.08	-10.1771	8.8	-4.43			118.58	86.53	-85.4	-5.55	-33.97
		-75.61	69.78	-102.536	0.43	-21.76			-46.38	100.32	-22.8443	13.6	16.72			-99.82	80.76	-116.921	-20.06	27			55.77	93.04	-125.116	-5.5	5.2			-50.16	73.05	94.6871	-9	-43.73			-45.12	83.08	66.9657	8.8	-4.43			-40.03	93.01	-101.187	-29.8	-10.75
		-75.61	69.78	-179.679	0.43	-21.76			-161.18	76.78	-160.759	42.57	-20.67			-99.82	80.76	-91.2071	-20.06	27			55.77	93.04	-22.2586	-5.5	5.2			-50.16	73.05	-33.8843	-9	-43.73			-48.79	96.6	88.7286	15.14	35.52			-40.03	93.01	-75.4729	-29.8	-10.75
		104.59	110.25	-173.167	1.45	-19.17			-161.18	76.78	-135.044	42.57	-20.67			-99.82	80.76	-14.0643	-20.06	27			55.77	93.04	3.45571	-5.5	5.2			-50.11	73.14	-22.5157	-6.11	-40.57			-48.79	96.6	11.5857	15.14	35.52			-40.06	93.25	-101.699	1.83	19.47
		103.95	110.36	144.089	7.4	10.68			96.3	85.52	108.644	12.95	2.79			-99.81	80.71	-135.546	-20	25.77			55.77	93.04	29.17	-5.5	5.2			-49.34	74.16	-30.94	11.14	-9.53			-21.46	94.56	-52.7314	15.41	41			-40.06	93.25	-75.9843	1.83	19.47
		-172.13	82.06	-10.2843	-17.76	10.52			96.35	85.49	-64.2557	13.28	2.93			-99.81	80.71	-109.831	-20	25.77			55.77	93.04	54.8843	-5.5	5.2			153.46	87.65	-125.611	-24.41	1.01			15.21	88.07	117.547	-12.41	7.46			-175.92	93.1	87.8929	19.4	0.81
		-172.13	82.06	169.716	-17.76	10.52			96.35	85.49	115.744	13.28	2.93			-99.81	80.71	-6.97429	-20	25.77			55.77	93.04	106.313	-5.5	5.2			153.46	87.65	-48.4686	-24.41	1.01			15.28	88.15	80.5629	30.53	-3.63			-175.95	93.33	46.8929	20.75	-5.22
		166.2	107.08	-137.661	4.8	12.92			96.33	85.38	122.889	13.23	2.91			103.03	92.61	-84.0329	-7.28	-13.57			55.77	93.04	132.027	-5.5	5.2			153.46	87.65	-22.7543	-24.41	1.01			15.28	88.15	106.277	30.53	-3.63			-137.6	94.03	88.1071	21.24	7.37
		-86.5	98.16	-51.1857	11.29	4.06			96.12	82.37	199.93	13.27	9.8			103.05	92.61	-91.36	-7.69	-13.51			55.77	93.04	157.741	-5.5	5.2			153.46	87.65	131.531	-24.41	1.01			15.28	88.15	131.991	30.53	-3.63			-137.7	94.14	81.0629	22.68	7.31
		93.47	81.95	29.5271	10.49	2.76			96.12	82.37	-57.2129	13.27	9.8			103.05	92.61	-65.6457	-7.69	-13.51			55.77	93.03	-15.0614	-5.44	4.92			153.46	87.65	157.246	-24.41	1.01			15.29	88.14	80.5629	-12.33	7.93			-137.7	94.14	-73.2229	22.68	7.31
		-86.25	98.23	36.8286	5.36	-41.79			96.18	82.3	104.267	13.49	11.06			102.87	93.75	56.1771	-7.54	-6.99			55.77	93.03	10.6529	-5.44	4.92			22	93	101.73	-9.84	4.59			15.29	88.14	106.277	-12.33	7.93			41.16	86.05	-77.5643	19.59	13.08
		-86.03	98.57	-137.794	12.66	-5.68			-83.8	98.07	-67.2629	8.26	-32.5			21.5	88.05	173.216	0.22	8.42			55.77	93.03	36.3671	-5.44	4.92			21.9	92.95	-59.7557	-9.13	4.3			15.29	88.14	131.991	-12.33	7.93			41.74	84.33	-122.387	21.25	11.89
		-54.19	78.4	57.3229	0.3	-4.49			-83.79	98.07	-67.2729	12.41	11.27			21.5	88.05	-135.356	0.22	8.42			55.77	93.03	139.224	-5.44	4.92			21.9	92.95	-34.0414	-9.13	4.3			195.2	271.88	267.6	-13.39	8.21			41.74	84.33	109.041	21.25	11.89
		-54.08	78.41	13.0586	1.22	-6.1			-83.81	98.24	-48.8157	12.18	11.25			-158.54	93.52	-100.057	4.86	7.2			55.77	93.03	-143.633	-5.44	4.92			21.9	92.95	94.53	-9.13	4.3			15.2	88.12	113.314	-13.39	8.21			-138.26	95.77	63.8029	20.92	12.41
		-54.08	78.41	38.7729	1.22	-6.1			-83.81	98.24	54.0414	12.18	11.25			-158.54	93.52	-74.3429	4.86	7.2			55.77	93.03	-117.919	-5.44	4.92			-158.21	87.01	-87.3414	-9.05	3.19			161.57	102.16	-109.564	6.77	-13.86			-138.22	95.84	108.044	21.06	13.19
		-54.15	78.49	20.2557	1.87	-7.35			96.19	81.63	133.109	12.33	12.42			-158.62	93.68	146.646	8.1	9.5			235.79	266.93	307.89	19.27	-31.37			-158.21	87.01	-61.6271	-9.05	3.19			33.85	85.65	64.5814	-13.87	-0.2			41.84	264.04	100.86	21.01	14.38
		-54.21	78.37	1.71143	3.76	-8.72			96.19	81.63	-124.034	12.33	12.42			-158.62	93.68	-84.7829	8.1	9.5			55.79	93.07	153.604	19.27	-31.37			-158.21	87.01	66.9443	-9.05	3.19			33.85	85.65	90.2957	-13.87	-0.2			-138.16	95.96	-104.854	21.01	14.38
		-37.2	89.5	126.566	-8.95	-15.15			96.29	81.41	-58.3757	12.69	13.26			129.91	106.84	-9.29286	2.43	-9.71			55.79	93.07	179.319	19.27	-31.37			-158.21	87.01	92.6586	-9.05	3.19			33.85	85.71	71.8243	-14.94	-0.57			-138.79	95.38	-123.067	48.62	-11.5
		-37.2	89.5	177.994	-8.95	-15.15			-5.58	74.28	-41.6414	-11.04	-0.58			129.91	106.84	42.1357	2.43	-9.71			55.79	93.07	-154.967	19.27	-31.37			-158.21	87.01	118.373	-9.05	3.19			33.85	85.71	97.5386	-14.94	-0.57			-138.8	95.2	101.21	15.69	20.12
		-176.98	95.56	153.764	-0.33	2.46			-5.58	74.28	35.5014	-11.04	-0.58			129.91	106.84	67.85	2.43	-9.71			55.79	93.07	-129.253	19.27	-31.37			-158.3	86.96	74.0986	-8.2	2.86			33.85	85.71	123.253	-14.94	-0.57			-138.8	95.2	-130.219	15.69	20.12
		-176.98	95.56	-129.093	-0.33	2.46			-5.65	74.32	-48.7386	-8.94	-0.56			216.45	74.35	232.2	-26.69	21.09			55.79	93.07	-0.68143	19.27	-31.37			-158.3	86.96	99.8129	-8.2	2.86			33.77	85.74	60.5743	20.47	-27.07			-8.51	83.38	168.363	9.8	-4.42
		-176.95	95.79	-121.727	-1.1	3.87			174.34	105.78	121.644	-3.18	0.32			-143.55	74.35	-102.086	-26.69	21.09			55.79	93.07	25.0329	19.27	-31.37			-158.3	86.96	125.527	-8.2	2.86			33.77	85.74	86.2886	20.47	-27.07			89.49	98.19	111.319	-8.1	-20.85
		-176.95	95.79	-18.87	-1.1	3.87			174.34	105.78	173.073	-3.18	0.32			-143.55	74.35	-153.514	-26.69	21.09			55.79	93.07	50.7471	19.27	-31.37			-137.26	96.05	-54.3243	-51.95	-8.87			33.77	85.74	112.003	20.47	-27.07			-89.82	82.27	103.511	-7.83	-10.99
		-176.84	95.8	143.046	0.06	3.91			174.28	105.96	-99.7971	6.72	2.79			-143.58	74.21	-146.314	-26.14	20.08			235.79	266.93	307.89	-5.44	5.79			42.67	83.94	120.16	-19.8	-38.13			33.77	85.74	163.431	20.47	-27.07			-89.82	82.27	129.226	-7.83	-10.99
		-176.95	95.97	54.7957	1.4	6.27			277.99	78.72	284.23	1.75	13.53			-46.22	37.13	84.0914	15.21	8.15			55.79	93.07	153.604	-5.44	5.79			42.67	83.94	68.7314	-19.8	-38.13			-15.44	90.37	174.257	-11.45	-41.3			-89.83	82.18	103.577	-7.61	33.72
		-176.83	96.19	-14.9057	0.49	6.02			-82.1	78.68	-111.299	0.68	-26.16			-46.22	37.13	-147.337	15.21	8.15			55.79	93.07	179.319	-5.44	5.79			42.67	83.94	94.4457	-19.8	-38.13			-15.44	90.37	-160.029	-11.45	-41.3			-89.83	82.18	129.291	-7.61	33.72
		-176.83	96.19	10.8086	0.49	6.02			-82.1	78.68	68.7014	0.68	-26.16			146.37	82.43	170.82	35.56	23.44			55.79	93.07	-154.967	-5.44	5.79			42.73	83.97	244.35	-20.43	-36.25			-15.42	90.44	174.313	31.89	-29.77			-160.05	111.44	82.8329	-0.46	-2.26
		-176.83	96.19	36.5229	0.49	6.02			277.9	78.68	260.13	2.84	-24.15			146.37	82.43	-86.3229	35.56	23.44			55.79	93.07	-129.253	-5.44	5.79			42.73	83.97	-89.9357	-20.43	-36.25			-15.42	90.44	-159.973	31.89	-29.77			173	92.06	91.9971	9.68	4.6
		-63.36	87.32	-143.506	-15.87	-29.65			-82.1	78.68	-48.4414	2.84	-24.15			146.37	82.43	-34.8943	35.56	23.44			55.79	93.07	-0.68143	-5.44	5.79			42.73	83.97	-64.2214	-20.43	-36.25			165.35	88.57	-68.7914	-13.51	-41.88			172.8	92.31	124.964	10.72	7.61
		-63.29	87.27	-150.631	-15.63	-29.43			-82.1	78.68	105.844	2.84	-24.15			146.37	82.43	145.106	35.56	23.44			55.79	93.07	25.0329	-5.44	5.79			42.73	83.97	-38.5071	-20.43	-36.25			150.53	89.69	-120.307	13.49	39.73			172.8	92.31	-106.464	10.72	7.61
		-63.29	87.27	-73.4886	-15.63	-29.43			-82.1	78.68	131.559	2.84	-24.15			-145.9	97.55	156.837	18.86	-27.63			55.79	93.07	50.7471	-5.44	5.79			42.73	83.97	115.779	-20.43	-36.25			150.53	89.69	-17.45	13.49	39.73			-67.88	85.04	63.5057	-19.75	-19.39
		54.22	86.82	-88.3986	10.71	-6.32			97.94	101.28	-72.9957	4.28	-22.98			-54.51	85.05	-100.077	6.45	-11.05			-124.31	86.94	-116.551	19.48	-30.72			42.73	83.97	141.493	-20.43	-36.25			100.97	100.48	-83.4	22.26	-2.26			-67.88	85.04	114.934	-19.75	-19.39
		-125.5	94.08	-151.16	12.42	-5.59			97.94	101.28	4.14714	4.28	-22.98			-54.51	85.05	-74.3629	6.45	-11.05			-124.31	86.94	-39.4086	19.48	-30.72			42.73	83.97	167.207	-20.43	-36.25			125.85	95.36	-99.3543	22.08	-14.23			112.48	94.63	-7.20429	6.48	21.09
		10.54	86.71	39.6886	-39.02	32.79			97.94	101.28	107.004	4.28	-22.98			-54.51	85.05	-22.9343	6.45	-11.05			-124.31	86.94	-13.6943	19.48	-30.72			42.73	83.97	-141.364	-20.43	-36.25			125.85	95.36	-73.64	22.08	-14.23			-178.16	100.78	-131.016	33.56	-14.94
		10.54	86.71	65.4029	-39.02	32.79			97.94	101.28	-72.9957	11.72	20.78			-54.51	85.05	79.9229	6.45	-11.05			-124.31	86.94	12.02	19.48	-30.72			42.73	83.98	244.37	-52.56	-5.69			305.84	264.64	106.37	47.69	21.26			-178.16	100.78	-79.5871	33.56	-14.94
		10.54	86.71	116.831	-39.02	32.79			97.94	101.28	4.14714	11.72	20.78			-54.57	85.42	-33.8257	7.91	-9.66			-124.31	86.94	37.7343	19.48	-30.72			42.73	83.98	-89.9157	-52.56	-5.69			125.84	95.36	-99.3443	47.69	21.26			123.94	94.1	-55.5471	24.97	-7.02
		-41.38	89.09	-83.1829	21.74	31.61			97.94	101.28	107.004	11.72	20.78			125.11	95.12	-160.286	9.82	-8.94			-124.31	86.94	63.4486	19.48	-30.72			42.73	83.98	-64.2014	-52.56	-5.69			348.63	211.88	171.32	-15.63	-22.98			123.97	94.1	164.61	26.53	-6.83
		-55.58	56.54	-23.5314	-17.31	-24.87			97.98	101.24	88.4814	12.29	21.93			125.11	95.12	45.4286	9.82	-8.94			-124.31	86.94	89.1629	19.48	-30.72			42.73	83.98	-38.4871	-52.56	-5.69			-73.65	98.18	83.7729	4.53	-3.9			123.91	94.08	43.2086	27.11	-6.92
		-55.58	56.54	2.18286	-17.31	-24.87			97.98	101.24	114.196	12.29	21.93			125.52	94.18	175.561	16.67	-14.02			-124.31	86.94	140.591	19.48	-30.72			42.73	83.98	115.799	-52.56	-5.69			-73.88	97.78	76.5729	4.78	-4.5			123.91	94.08	120.351	27.11	-6.92
		-55.58	56.54	27.8971	-17.31	-24.87			97.98	101.24	-91.5186	12.29	21.93			-95.8	99.98	-87.5229	3.71	-39.29			-124.31	86.94	166.306	19.48	-30.72			42.73	83.98	141.513	-52.56	-5.69			-73.88	97.78	102.287	4.78	-4.5			6.16	267.67	99.29	-21.39	-26.36
		-55.55	56.62	2.08429	7.48	11.41			97.98	101.24	-65.8043	12.29	21.93			-95.81	99.95	-87.4829	0.37	4.68			-124.31	86.93	-116.551	-6.11	5.58			42.73	83.98	167.227	-52.56	-5.69			-87.06	92.23	163.456	7.44	-8.87			-173.8	92.28	-80.7729	23.09	-31.31
		-55.55	56.62	27.7986	7.48	11.41			98.08	101.26	77.1186	7.6	-20.62			26.69	87.87	265.02	38.45	8.84			-124.31	86.93	-39.4086	-6.11	5.58			42.73	83.98	-141.344	-52.56	-5.69			-86.97	92.44	174.876	7.66	-7.73			-173.2	92.15	105.827	-21.11	-33.82
		-56.33	56.73	62.3671	-17.2	-24.45			-81.91	78.75	102.893	15.05	23.06			26.69	87.87	-120.694	38.45	8.84			-124.31	86.93	-13.6943	-6.11	5.58			42.81	83.99	52.86	-20.71	-35.43			-87.05	92.35	174.883	10.19	35.78			-173.19	92.14	105.837	22.6	-38.83
		-56.33	56.73	113.796	-17.2	-24.45			98.14	101.24	58.5771	16.44	24.05			-153.31	92.13	-3.70286	38.74	9.34			-124.31	86.93	12.02	-6.11	5.58			42.81	83.99	130.003	-20.71	-35.43			9.28	60.23	-167.333	10.86	-21.53			6.51	87.53	-108.747	23.94	-39.26
		-56.39	56.78	62.4171	6.61	11.74			98.14	101.24	84.2914	16.44	24.05			-153.26	92.14	-3.70286	-0.84	29.05			-124.31	86.93	37.7343	-6.11	5.58			42.81	83.99	155.717	-20.71	-35.43			142.75	108.92	-143.434	-4.87	-11.58			4.8	80.73	-17.6671	4.12	-29.74
		-56.39	56.78	113.846	6.61	11.74			-81.77	78.8	-72.9557	17.96	26.26			-153.16	92.1	-120.976	37.88	9.83			-124.31	86.93	63.4486	-6.11	5.58			42.81	83.99	-152.854	-20.71	-35.43			42.31	90.29	-166.553	-19.64	-41.81			75.62	90.62	156.696	-24.68	11.18
		123.96	123.43	54.6757	12.95	22.73			278.25	258.82	105.83	19.04	27.32			-153.16	92.1	-95.2614	37.88	9.83			-124.31	86.93	89.1629	-6.11	5.58			42.81	83.99	-127.14	-20.71	-35.43			203.72	267.67	86.98	-35.77	34.72			-90.42	86.87	52.7357	9.49	7.04
		-55.95	55.98	140.284	-16.49	-22.25			98.3	101.17	94.4443	13.94	-14.19			-153.16	92.1	-69.5471	37.88	9.83			-124.31	86.93	140.591	-6.11	5.58			42.81	83.99	-101.426	-20.71	-35.43			23.72	92.33	61.2657	-35.77	34.72			-45.11	83.12	-6.41571	-25.12	-32.43
		124.29	123.93	140.244	8.99	27.4			-81.65	78.89	101.339	18.61	-9.3			-153.16	92.1	136.167	37.88	9.83			-124.31	86.93	166.306	-6.11	5.58			42.81	83.99	-75.7114	-20.71	-35.43			23.72	92.33	86.98	-35.77	34.72			-45.09	83.1	-6.44571	4.68	0.53
		124.25	124.09	-6.94857	13.43	33.53			-81.65	78.89	-78.6614	18.61	-9.3			26.79	87.96	76.7914	38.77	9.78			-124.34	86.89	-46.5957	-6.17	6.31			42.81	83.99	-49.9971	-20.71	-35.43			23.72	92.33	-118.734	-35.77	34.72			105.85	89.47	33.8571	1.39	-17.02
		94	91.29	130.374	14.5	39.27			9.32	96.42	-91.1129	-40.24	2.62			26.79	87.96	102.506	38.77	9.78			-124.34	86.89	-20.8814	-6.17	6.31			42.81	83.99	-24.2829	-20.71	-35.43			23.66	92.41	68.5157	-35.6	34.95			105.85	89.47	33.8471	13.77	25.08
		94	91.29	130.374	10.4	-4.47			9.32	96.42	63.1729	-40.24	2.62			26.79	87.96	-128.923	38.77	9.78			-124.34	86.89	4.83286	-6.17	6.31			42.81	83.99	27.1457	-20.71	-35.43			23.66	92.41	171.373	-35.6	34.95			158.47	85.48	288.32	-23.82	17.64
		119.5	67.31	-32.8757	-22.89	-24.55			9.32	96.42	88.8871	-40.24	2.62			26.79	87.96	-103.209	38.77	9.78			-124.34	86.89	30.5471	-6.17	6.31			-137.2	96	24.3243	-52.93	-5.01			23.66	92.41	-111.484	-35.6	34.95			158.5	85.57	71.3086	15.71	38.42
		119.74	67.37	14.2686	-15.95	-15.93			-170.69	83.59	-88.8871	3.47	-4.01			26.78	87.93	76.7714	-0.82	29.63			-124.34	86.89	56.2614	-6.17	6.31			-137.2	96	75.7529	-52.93	-5.01			-143.29	60.04	-33.95	13.95	-11.04			15.28	88.15	3.42	30.53	-3.63
		-68.27	84.8	-75.6357	1.11	5.32			-170.69	83.59	-37.4586	3.47	-4.01			26.78	87.93	102.486	-0.82	29.63			-124.34	86.89	81.9757	-6.17	6.31			-137.2	96	101.467	-52.93	-5.01			-142.4	59.23	69.0443	-17.38	18.66			15.28	88.15	54.8486	30.53	-3.63
		-101.44	105.45	5.38429	2.24	25.31			9.5	96.48	-53.9486	-38.84	3.21			26.78	87.93	-128.943	-0.82	29.63			-124.34	86.89	107.69	-6.17	6.31			-137.2	96	127.181	-52.93	-5.01			-25.29	84.54	45.96	-12.04	2.46			15.29	88.14	3.42	-12.33	7.93
		78.46	74.57	-26.7543	1.55	19.49			9.5	96.48	74.6229	-38.84	3.21			26.78	87.93	-103.229	-0.82	29.63			-124.34	86.89	133.404	-6.17	6.31			-137.2	96	152.896	-52.93	-5.01			-54.79	74.3	75.3314	-6.76	-11.3			15.29	88.14	54.8486	-12.33	7.93
		78.46	74.57	-26.7543	9.79	-23.42			9.5	96.48	-53.9686	4.88	-3.35			-153.37	92.11	-91.3714	38.75	8.84			-124.34	86.89	159.119	-6.17	6.31			-137.2	96	-155.676	-52.93	-5.01			-54.79	74.3	101.046	-6.76	-11.3			-114.65	99.36	26.6471	-5.07	-15.09
		-170.17	118.28	9.28714	37.4	31.24			9.5	96.48	74.6029	4.88	-3.35			-153.37	92.11	-65.6571	38.75	8.84			-124.34	86.89	-175.167	-6.17	6.31			-137.2	96	-52.8186	-52.93	-5.01			0.41	115.28	38.5443	-12.6	2.72			-114.65	99.36	26.6571	-23.22	24.51
		49.99	68.04	-66.5143	-12.82	31.28			-170.24	83.17	-118.734	4.64	-1.57			-153.37	92.11	140.057	38.75	8.84			-124.34	86.89	-123.739	-6.17	6.31			42.87	263.95	248.5	-53.87	-4.74			0.41	115.28	141.401	-12.6	2.72			65.25	80.58	130.303	-7.97	-13
		50.05	248.06	228.04	-10.95	28.47			-170.24	83.17	9.83714	4.64	-1.57			-153.37	92.11	165.771	38.75	8.84			-124.39	86.89	-28.0614	-6.11	6.18			-137.13	96.05	94.2143	-53.87	-4.74			32.9	62.8	-166.689	-0.21	-2.46			65.26	80.58	130.293	-26.98	27.44
		170.13	83.06	1.79	-52.08	38.94			-170.24	83.17	61.2657	4.64	-1.57			-153.37	92.11	-168.514	38.75	8.84			-124.39	86.89	-2.34714	-6.11	6.18			-137.13	96.05	119.929	-53.87	-4.74			32.9	62.8	-140.974	-0.21	-2.46			33.83	85.51	57.3614	-11.76	1.4
		170.13	83.06	-178.21	-52.08	38.94			189.85	262.87	265.73	5.64	-0.96			-153.39	92.13	-91.4014	-0.81	28.5			-124.39	86.89	23.3671	-6.11	6.18			-137.13	96.05	145.643	-53.87	-4.74			101.78	77.8	138.619	1.18	-19.31			33.83	85.51	108.79	-11.76	1.4
		-9.85	96.05	103.937	-15.92	39.71			9.85	97.13	8.58714	5.64	-0.96			-153.39	92.13	-65.6871	-0.81	28.5			-124.39	86.89	49.0814	-6.11	6.18			-137.13	96.05	171.357	-53.87	-4.74			101.81	77.89	138.569	10.38	23.7			33.77	85.74	-119.426	20.47	-27.07
		-9.85	96.05	129.651	-15.92	39.71			10.02	97.19	-127.129	5.97	-0.62			-153.39	92.13	140.027	-0.81	28.5			-124.39	86.89	74.7957	-6.11	6.18			-137.13	96.05	-111.5	-53.87	-4.74			117.71	90.85	112.436	40.73	6.17			33.77	85.74	-170.854	20.47	-27.07
[truncated: 21,294 more rows]
[truncated: 54 more columns]

## Sheet: Suppl. Fig. 16C
Supplementary Fig. 16C
[truncated: 458 more rows]
